# Supplementary material for: Recurrent Co-Option and Recombination of Cytokine and Three Finger Proteins in Multiple Reproductive Tissues Throughout Salamander Evolution
Source: Front Cell Dev Biol. 2022 Feb 23;10:828947. doi: 10.3389/fcell.2022.828947 (PMC8904931; doi:10.3389/fcell.2022.828947)
Supplement: Supplementary file 1 [file Table1.csv]

isONclust_cluster_id	Top_uniref90_blast_hit	Pshe_testis_mean_tpm	Pshe_ovary_mean_tpm	Pshe_log10_sex_ratio	Pshe_sex_ratio_rank	Doco_testis_mean_tpm	Doco_ovary_mean_tpm	Doco_log10_sex_ratio	Doco_sex_ratio_rank
0	calcium-binding tyrosine phosphorylation-regulated protein isoform X1	30133.74195652811	949.3408480241662	1.50118808023302	59365	12669.364972292078	428.46473797842765	1.4698616139452527	59011
1	mucin-17-like	23199.83328943572	689.9139255493467	1.5260796373571213	59410	11012.722257904717	384.5271897042855	1.4558791077869364	58984
2	calcium-binding tyrosine phosphorylation-regulated protein isoform X1	6710.663510050806	32.27231831970531	2.3047471126504333	59984	19530.435799874125	7.299444556966952	3.3716851423789262	60003
3	UDP-N-acetylhexosamine pyrophosphorylase	3518.1711233151977	92.96292424017963	1.5734838612775246	59502	12158.107257028072	26.717669731432004	2.6421449737981635	59966
4	A-kinase anchor protein 4	7654.8922735131055	199.93676830876268	1.5809364006628435	59526	4213.560335542807	97.65464960168707	1.630634717161525	59339
5	Uridine phosphorylase	7369.768709019929	238.95437040636486	1.4873841191148125	59329	3677.7712443475693	128.18853725891398	1.4544788021501578	58983
6	HATPase_c domain-containing protein	5097.005537185508	709.0921242572205	0.8560856069938789	55237	2757.2164819436803	414.2542138399262	0.8223143011041653	54798
7	Elongation factor 2	4403.43639083269	975.1694555440956	0.6543651278491331	50388	2472.4103465610015	506.8503318397253	0.6875604325951374	52252
8	Outer dense fiber of sperm tails 2	1860.1756464868195	8.972412075969412	2.2709871452050927	59978	5881.953980146247	2.441686423979314	3.232824152376465	60001
9	Tubulin beta chain	2829.6319308515735	1722.3014028777004	0.2155221598493476	30192	2364.937786040815	357.62155386143866	0.8193669324063678	54797
10	Dual specificity protein phosphatase	1538.2858858515208	17.34459827473007	1.9238110815697924	59865	5252.76804507709	13.365238544458752	2.5631580525438586	59952
11	Actin (Fragment)	1578.3056203832841	2023.7320554749235	-0.10790137771967903	13907	1173.65339497237	1875.730862956635	-0.20349225783697952	14660
12	Amidase domain-containing protein	1595.9501899007262	8.198410987998185	2.239578560281887	59966	4995.9916878824915	103.28499343467203	1.6804868088921947	59425
13	NADH-ubiquinone oxidoreductase chain 1	1760.532788178163	4403.892470551	-0.3980445798501297	9694	163.40888164818026	14.650118543875884	1.0214076436509016	57098
14	HNRPU protein (Fragment)	4102.091112732327	177.07928745239286	1.362497751709238	58955	1920.6622987088429	110.95585135871835	1.2346302729008394	58266
15	polyubiquitin-C	1020.432357280653	48.432439560937695	1.3151975674275906	58775	2831.3154018078485	1547.012518100898	0.2623671456919816	35811
16	proline-rich AKT1 substrate 1	148.12704212473665	4413.708050363085	-1.4713455845912158	717	38.61406356502034	439.7936066826926	-1.0463858927189211	2950
17	polyubiquitin-C	1555.5135507668385	483.10699577436185	0.5072115473100444	40988	2668.2534095866863	640.4899099268273	0.6191999764508338	49674
18	Protein-arginine deiminase	896.164181345102	8.02463577723571	1.9974422429911942	59894	4159.700750204965	15.84534704089455	2.392686518618741	59912
19	Uridine phosphorylase	1368.490140062583	4.659981248747181	2.383743917411774	59991	3882.3204642650217	0.0	3.589203231421444	60007
20	Transmembrane 9 superfamily member	2958.8728334683356	302.58318018888144	0.9889953465318625	56830	2022.7785431537368	272.2265658095901	0.8696400635470429	55663
21	Kinase	1950.460124653626	226.38060306714294	0.9336062675094838	56203	2868.1533359620908	269.9513750329223	1.024862399510123	57109
22	testis-specific expressed protein 55	3244.8849346255274	138.15656032063183	1.367829434896701	58971	2111.750398077147	65.92553344744148	1.4992563506754029	59077
23	Polysialoglycoprotein (Fragment)	3126.2406272159105	125.99326892693635	1.3913805970631132	59067	1832.6401261149047	69.58806308341046	1.414582839051174	58877
24	Kinesin-like protein	1504.5990467268753	65.68216286982661	1.3536996531622636	58917	3112.422576390639	101.88484721788544	1.4808866532983898	59034
25	Outer dense fiber of sperm tails 2	1141.1484916112706	2.243103018992353	2.5467618260422915	60001	3427.716595031545	0.0	3.535131589430919	60006
26	Coiled-coil domain-containing protein 52	1425.3254370554273	92.694274063576	1.1825055768057882	58169	3026.527093675434	82.69715447815929	1.5583773452087397	59180
27	AMP-binding domain-containing protein	1596.5417363549473	28.560113369691837	1.7327461177357468	59715	2903.616956087468	45.01751055379137	1.800165747692799	59574
28	Endosome-associated-trafficking regulator 1	2681.800037016894	126.43569431430244	1.3232972141818145	58807	1656.4476384641546	58.600474175503535	1.444190102248242	58955
29	Dynamin-1-like protein	1076.9125816786998	47.37381357544304	1.347973214577467	58902	2840.3890338877172	230.6666671719998	1.0886671491859679	57549
30	ATP-binding cassette sub-family F member 2	757.7462502890598	40.486704028623315	1.2621876247683133	58544	2392.7012980433337	839.1585064373861	0.45470872640793036	44012
31	Preprobradykinin-4	1081.1752947360108	2.243103018992353	2.523336870586264	60000	3059.34041377654	0.0	3.4857697374626277	60005
32	14_3_3 domain-containing protein	399.14982311929214	1375.5343150714243	-0.536564412960979	7346	322.3025784661239	1715.6380507895462	-0.7250695665181992	6148
33	SelP_N domain-containing protein	2956.384825556536	94.66872690596473	1.4901378454572132	59331	1184.743725362015	41.50866920764834	1.4455133261660922	58957
34	Formimidoyltetrahydrofolate cyclodeaminase	2804.3507350149157	144.63319392192508	1.2847267917914271	58651	1241.8497119573956	32.96276672372074	1.5634155538655161	59190
35	BTB/POZ domain-containing protein 9	1586.8324279377096	95.79027841546092	1.2149729280952903	58306	2231.229931948014	26.858550663772455	1.9037804087063728	59671
36	TOG domain-containing protein	1563.3871114254116	82.60031047811042	1.2721363389147617	58609	2043.7740642300364	142.15986585605862	1.154824045177993	57950
37	Dual specificity protein phosphatase	2564.162075612494	70.84749502994141	1.5527031794945263	59476	1274.0873769271516	46.39204205560697	1.4298345241186277	58915
38	hypothetical protein	2615.0179052218236	82.5843357571906	1.4955158166905327	59357	1177.91778785265	41.50866920764834	1.443006011515238	58953
39	Protein FAM118B	1107.0472476327163	5.607757547480883	2.224504179872272	59963	2622.8170795532387	1.2080358545041616	3.0749274334767462	59999
40	polyubiquitin-C	1417.6872319478653	1248.1987686211476	0.055255112683905976	28166	983.4284530947466	39.028560711212535	1.3908141830395064	58808
41	BTB/POZ domain-containing protein 9	1075.1956957868008	9.667512919019309	2.0038280732766713	59898	2521.354232512069	63.16366308632478	1.5945169279069555	59265
42	Phospholipid transfer protein	2682.2129946481514	59.9795303565046	1.6434710732759985	59621	1032.2388807466898	21.96237045832833	1.6531840210378164	59371
43	Aldedh domain-containing protein	1843.893350746413	565.2169567023468	0.5129883944091203	41009	1272.4102259625183	48.820921122100785	1.4075565802916876	58859
44	tubulin polyglutamylase TTLL6	1746.5627401890472	52.90267087800258	1.5108224915203912	59391	1842.2784002033109	30.48265822728494	1.7675195392547607	59542
45	BCL2-associated athanogene 6	962.7089841037275	3.36465452848853	2.3439960335923575	59987	2451.6325780662214	50.9808456813992	1.6737891518526211	59411
46	doublecortin domain-containing protein 2C	2309.7649208760995	102.6144624382791	1.3483353878300512	58904	1259.7747624228225	37.80771749922289	1.5117194065535104	59094
47	DNA excision repair protein ERCC-6-like	2.782564156226666	2734.087557010563	-2.859184930902974	16	0.0	343.76963573253107	-2.537529010010881	64
48	leucine-rich repeat protein	709.4361820622942	5.607757547480883	2.0314709722482758	59914	2545.6644641391767	3.649722278483476	2.7385447143964625	59974
49	Actin (Fragment)	1857.568184662624	806.0838277867765	0.3622598534642165	31883	706.0657322876369	24.404056882307646	1.44455671331387	58956
50	Actin (Fragment)	368.06847233340875	12.858392236745365	1.4253940980913435	59172	1295.1261604228466	1373.7126745349265	-0.02556466047203909	16585
51	LIM domain-binding protein	2247.186630359164	61.52753253244705	1.5557610699507805	59481	1055.34352656889	46.39204205560697	1.3480997530021082	58664
52	DUF2235 domain-containing protein (Fragment)	757.1542433549042	1.295326720258651	2.518913057639487	59999	2363.892006234281	0.0	3.373811313290577	60004
53	Outer dense fiber of sperm tails 2	2084.9102935938704	83.18456163439936	1.394063172495428	59074	1135.9024888980305	58.58766681801804	1.2805668364774054	58423
54	cell cycle progression protein 1 isoform X1	1100.060973764051	39.27027755328599	1.4368267467967777	59219	2010.7311883527448	15.832539683409056	2.0774203019329005	59790
55	Heat shock protein 70	475.6413291144476	30.202990511475438	1.1839954778718793	58177	1577.4895253118143	857.7913385543684	0.2643540486500161	35827
56	Tubulin alpha chain	689.247758864873	8.372186198760659	1.867164097011564	59826	2023.8323154548332	316.9751218561861	0.8039959209319731	54743
57	SelP_N domain-containing protein	862.5365429138719	2.4168782297548272	2.402651218906387	59992	2146.2459806683655	89.90694753272777	1.3732847231787975	58749
58	ABI family, member 3 (NESH) binding protein a	4.144245887632222	2712.383577105529	-2.7221894730122265	28	3.4481688499322436	8.5459024839276	-0.33163572906614885	13311
59	Heat shock protein 70	1328.940524587212	1057.312339273598	0.09921835983410637	29217	569.7691957946473	76.68258992060947	0.8661368299356116	55543
60	Fructose-bisphosphate aldolase	128.82682667709219	1222.6078351956598	-0.9742778073843231	2550	118.13314768496033	1280.177100582936	-1.0315765509198898	3015
61	RNA helicase	464.51054622675883	1041.7214678274122	-0.35023879055355134	10557	415.14133234152564	911.3419442346018	-0.34091678838563794	13085
62	Integral membrane protein 2	1282.406477162913	1063.5672735013693	0.08119111564501329	29110	482.31389576564237	142.1982879285151	0.5282914561260377	46668
63	14_3_3 domain-containing protein	614.6506750590154	768.5043515380336	-0.09687672009409348	14037	746.0371951613763	696.1107886639606	0.030040421939870263	33137
64	Outer dense fiber of sperm tails 2	1898.1232909661908	89.4085197800088	1.3223438012390947	58804	1127.422867154199	35.40445314770005	1.4913173667726016	59062
65	NA_BLAST	773.4944241317709	3.36465452848853	2.2490684213741985	59971	2135.987998957359	1.2080358545041616	2.9857959619599868	59994
66	E3 ubiquitin-protein ligase MYLIP-A-like isoform X1	877.9886475066575	10.267738796228063	1.8921464952148894	59847	2000.5978823744465	13.378045901944247	2.1436769671162796	59820
67	C2 domain-containing protein	813.7528033569341	3.5384297392510042	2.2541202470420294	59975	2018.0227894245022	6.078601344977294	2.4551937667301464	59928
68	ATP synthase subunit a	956.8463393186976	1576.8332290631581	-0.21676525423539414	12411	231.26198024712522	15.858154398380046	1.1391680973969658	57863
69	Programmed cell death protein 4	665.0926918600665	240.1238460786205	0.4412945064544455	40471	1684.3394972403185	192.12478604523608	0.9408493832996434	56361
70	Perilipin	33.74597403521332	2463.193417344776	-1.8507703023183733	295	9.210761419930309	8.5459024839276	0.02924113525887345	33135
71	Pyruvate kinase	476.469678342331	1254.0432269033922	-0.4197128873152879	9481	321.07496641559146	544.6580493389481	-0.22896359595450574	14477
72	Cyclin-A2	53.28318960506332	248.24335682169735	-0.6619582334414966	5522	133.88457481132036	2077.8698787408807	-1.1878650194142881	2120
73	Outer dense fiber of sperm tails 2	659.0539580002886	1.1215515094961765	2.4929258591013137	59996	2058.216465992552	0.0	3.313702002297837	60002
74	IQ domain-containing protein E	906.8207666398364	31.672092442496563	1.4438231639190509	59235	1799.430752570052	31.60104257939063	1.742144933370529	59512
75	Sodefrin-like factor	2139.435711017944	53.50289675521134	1.5940826030753732	59544	628.4115329736619	28.07939387576211	1.3353493464650923	58604
76	cardiotrophin-2-like	1871.6588706553953	52.03379482419021	1.5479059680526341	59470	869.5215473961501	36.625296359689706	1.3642995959840152	58722
77	26S proteasome non-ATPase regulatory subunit 2	787.8807188945331	52.47622021155631	1.1688506385427588	58071	1682.4746124343535	97.21919944718022	1.2340101813978221	58254
78	histone-lysine N-methyltransferase SMYD3	2.841764849642222	2340.896378646933	-2.7850368963990166	23	0.0	4.883372847958628	-0.7696263718754691	5401
79	Cytochrome c oxidase subunit 1 (Fragment)	183.82703373974994	1.1215515094961765	1.940111913107152	59875	705.9571812032211	1506.8312952159908	-0.32895964254344306	13434
80	piezo-type mechanosensitive ion channel component 2-like	1802.3317668719342	56.520000862174925	1.4962567492533052	59359	836.8578102424598	29.300237087751768	1.4417242956657401	58951
81	Cyclin-A2	25.931153590121106	2202.597019197701	-1.912877219512347	263	61.09756128007939	10.974781550421419	0.7148069451719475	53055
82	coiled-coil domain-containing protein 27	577.7082582764488	9.667512919019309	1.7343965023830727	59722	1744.0143705466585	131.1978916631227	1.12057447888397	57766
83	Terminal nucleotidyltransferase 5D	1679.484473361204	59.884655390663454	1.4409266519536519	59232	908.2060111516699	35.40445314770005	1.3975077867213146	58835
84	Septin	681.2550074252954	265.7457555862701	0.4078492141367985	40331	1236.1391643732095	278.189900937198	0.6465188510525945	49788
85	Microtubule-associated protein RP/EB family member 1	151.02807345064218	1119.5669220909344	-0.8675140064062887	3303	106.77222965612964	887.0019241397216	-0.9159070389241156	4158
86	fibrous sheath-interacting protein 2	1100.830582778453	43.40893316974575	1.394644482330703	59077	1418.000377673292	36.612489002204214	1.5766504372853491	59223
87	protein monoglycylase TTLL8	1715.3617381422252	73.20144773569473	1.3641964456631859	58960	822.3339951666321	32.96276672372074	1.3845729855114106	58798
88	Protein FAM118B	668.644930813543	0.0	2.825844585591149	60007	1784.3561895775827	1.220843211989657	2.905206974392937	59990
89	Protein disulfide-isomerase	911.200631209871	540.290148037747	0.22666024580405533	30519	637.7322859625498	324.3898326305225	0.2929148904411553	35958
90	RING-CH-type domain-containing protein	1404.9580961208042	30.550540933000384	1.6489655673376808	59626	1129.894215903555	18.29984082235936	1.767868255693688	59543
91	Cell division and transport-associated protein TolA	1661.4866731687018	60.579756233713354	1.4313202072002238	59206	874.0330611854494	35.39164579021456	1.3810227654508924	58775
92	zona pellucida sperm-binding protein 4-like	0.0	2165.6187421858444	-3.3357824956611513	1	0.0	51.00646039637019	-1.7160572963313412	520
93	Endo/exonuclease/phosphatase domain-containing protein	741.2876023425142	84.9223137420241	0.9364662437184367	56207	1568.4540441258619	42.52459469987007	1.5570138677875833	59173
94	RNA helicase	1252.0354031323209	122.64458911936762	1.005788225971468	56871	919.8881213209565	174.81525600012748	0.7191503136081598	53062
95	Ribonucleoside-diphosphate reductase	240.4251990446933	1786.4345902119067	-0.8694475599582312	3297	27.065411694857715	123.83441031872827	-0.6481628968061837	7447
96	NADH-ubiquinone oxidoreductase chain 1	430.2914271241554	1.295326720258651	2.2739263132602274	59979	945.9026416838014	870.06795171256	0.036253292662267664	33189
97	Ubiquitin-like domain-containing protein	1052.875060883703	172.95660655685293	0.7823482002846425	53672	1089.360991990362	87.67017882851638	1.0897927217385828	57550
98	Cyclin N-terminal domain-containing protein	1.3616817314055552	1.295326720258651	0.012376857755000597	26775	10.981779305229411	2130.075711885137	-2.2500775634326313	146
99	meiosis-specific nuclear structural protein 1-like	1.420882424821111	2097.0583808989436	-2.9378438712303705	8	1.7240844249661218	3.662529635968971	-0.23340104216144072	14336
100	Phosphodiesterase	784.1509436436575	29.081439001979263	1.4166545492805047	59144	1584.1152753724934	14.611696471419398	2.006610752211571	59751
101	PCBP2 protein (Fragment)	503.82224062005537	4.486206037984706	1.9638663663002707	59882	1540.955218165195	230.9868511091372	0.8226083910040421	54799
102	Endosome-associated-trafficking regulator 1	605.3562977584687	5.007531670272129	2.004031823634866	59899	1675.4572700427193	21.872718955929862	1.8650746948004984	59643
103	Plug_translocon domain-containing protein	575.1617074997109	709.6453993313474	-0.0911085576954299	14085	377.7079473667047	555.2486101648046	-0.1669645197749985	15294
104	Ubiquitin carboxyl-terminal hydrolase	709.2585141991997	105.37889108955889	0.8245609896625892	54649	1500.1081441934207	27.989742373363647	1.7141676253319877	59467
105	Actin (Fragment)	359.1875131440544	1606.0075963116228	-0.6494892769008059	5802	176.65815121314253	28.00254973084914	0.7871489581891571	54067
106	mucin-1 isoform X3	1.3616817314055552	0.0	0.37322137015828555	35569	0.0	2089.7709342811254	-3.3203064539429015	1
107	Outer dense fiber of sperm tails 2	541.9493290994109	2.4168782297548272	2.2011297990775143	59954	1717.7541697593365	4.844950775502142	2.468432906779843	59931
108	doublecortin domain-containing protein 2C	506.1903341395254	3.5384297392510042	2.048265351921917	59922	1657.3840771144182	18.184574604989905	1.9367329455706108	59700
109	Vesicle-fusing ATPase	928.6066218167609	376.38485380178486	0.3915147427096659	40163	561.6379039623755	355.8115722051162	0.19779005541485248	35193
110	zona pellucida sperm-binding protein 4-like	1.420882424821111	1697.9438440081474	-2.8462053266248866	17	1.157211860032911	329.28601283596663	-2.184997382989657	174
111	AN1-type zinc finger protein 5	76.90531880343443	1915.8573859106887	-1.3910226934684569	872	25.908199834824806	8.5459024839276	0.4500676508062199	43986
112	BTB domain-containing protein	0.0	1362.3133710519119	-3.1345956941883113	2	0.0	639.8239273375816	-2.806738719238283	25
113	A-kinase anchor protein 4	768.5213027534732	4.8337564595096545	2.120272352189602	59943	1501.0776222121217	2.4160717090083232	2.643165397421346	59967
114	AN1-type zinc finger protein 5	27.352036014942215	226.3336522640612	-0.9040794773356331	3048	85.98934963587021	1673.4720620992703	-1.2844118219939415	1609
115	B box-type domain-containing protein	1297.1486339146463	39.5229530089698	1.5056233346895826	59375	942.5395571881186	35.40445314770005	1.4136056007044187	58876
116	Terminal nucleotidyltransferase 5D	578.8923379276076	2.243103018992353	2.2523866259861953	59973	1575.2257060930192	1.2080358545041616	2.8536122847081438	59988
117	Ras-related C3 botulinum toxin substrate 1	243.97750378101773	750.8591536448603	-0.48701028644189237	8794	126.2570974353572	898.275419163177	-0.8492107092144481	4698
118	Aldedh domain-containing protein	468.83252576033317	763.1482960865587	-0.2112345700496461	12456	509.9857714038914	317.89725159514177	0.2047580308983189	35230
119	apolipoprotein E	1594.7640051984386	32.79364395199274	1.6741336406373626	59661	634.314925924659	24.378442167336654	1.398524098853583	58836
120	MAD2L1-binding protein	14.978499045461106	0.0	1.2035359810549926	58241	47.3283526105169	1873.6560710439849	-1.5887196112440864	732
121	Profilin	1126.5827528485243	521.2866979003136	0.33423945946993383	31556	402.60340676343293	87.49087582371945	0.6590563299221478	52134
122	NA_BLAST	499.7371954258387	1.1215515094961765	2.3729562720322894	59990	1588.5219091183144	0.0	3.201266518374486	60000
123	ATP-binding cassette sub-family F member 2	760.9425614707176	797.600791901255	-0.020407502934554695	14849	500.8762189865019	43.873511486714676	1.0486065617568332	57271
124	NA_BLAST	1526.8577838397987	48.84291550646416	1.4864794931213603	59327	675.4817515523475	17.0918049678552	1.5727741884268684	59219
125	DNA replication licensing factor MCM7	208.21864038682773	864.388531559658	-0.6166107599800486	6231	252.18198960744613	620.042951902655	-0.38968882901600127	11512
126	L-lactate dehydrogenase	325.85594396274996	1302.823216885855	-0.6008623230218331	6364	247.8618807004163	98.42723530168439	0.39845301537051264	39476
127	NADH-ubiquinone oxidoreductase chain 5	127.99808275212217	2.243103018992353	1.5996225110980795	59554	506.91307023662296	1313.793042538417	-0.4130680085030571	11314
128	NA_BLAST	1202.601245341985	63.423085129914455	1.2714411096973417	58560	953.4582783847234	39.066982783669026	1.3769703096922876	58758
129	Tubulin alpha chain	1154.1131145550385	292.347390834493	0.5952422848802712	50052	733.8153501982601	19.533491391834513	1.5537154196037901	59169
130	Serine/threonine-protein phosphatase	388.31550417861547	1223.5246354122316	-0.4976658273429689	8678	96.8068618299342	240.52306437031552	-0.39258928561727796	11488
131	GB1/RHD3-type G domain-containing protein	40.791185465903325	877.3417987622445	-1.322578859871068	1034	22.483497715059052	940.5310593558517	-1.6030718684082714	698
132	YTH domain-containing protein	167.96026116166442	753.6076075752203	-0.6499366070834	5795	83.6514591856379	903.4661685907876	-1.028757878093569	3132
133	Cytochrome c oxidase subunit 3	163.4018077686666	1.1215515094961765	1.8892530082118715	59845	681.3235268792616	1064.3997474961689	-0.19352224327582865	15038
134	Protein kinase domain-containing protein	581.2010991879665	132.13832682762447	0.6407699262497032	50284	1186.3555876616279	142.03179228120365	0.9191482196981587	56114
135	MHD domain-containing protein	438.99386327339437	561.3469512624906	-0.10655772568372947	13920	376.5507355066718	536.8719251975324	-0.15370355575274372	15369
136	Perilipin	49.37568070824555	1734.5116450744777	-1.5372066044288228	603	4.6053807099651545	4.883372847958628	-0.021021257242050565	16619
137	Calreticulin	634.8388351250454	448.8912006944297	0.15023955079527154	29580	414.33612143399006	419.19296036869434	-0.005049069273043275	17715
138	Actin (Fragment)	120.65680207150663	169.49707706252323	-0.14658054180593197	13415	234.30387260235224	1310.0239097916965	-0.7459815374053537	5988
139	rho GDP-dissociation inhibitor 1	641.5288423952421	583.4623804727288	0.04113606484777731	27674	308.81864159949674	382.15782856946885	-0.09227015791749661	16089
140	Repressor of RNA polymerase III transcription MAF1	401.45904485958545	382.9403876479995	0.02045789312479534	26936	637.4704808897809	468.99138491056044	0.13305092559295542	34643
141	Tubulin alpha chain	397.6701346981421	26.664560772224434	1.1586899235268593	57970	1437.8386868895586	13.301201757031274	2.002639572845672	59746
142	PCBP2 protein (Fragment)	777.6381437566209	317.8744253763014	0.38771598602364593	40094	753.9770821113786	125.1449050331164	0.7770640543559213	54045
143	Nucleolin	595.2315319617577	564.8064807568203	0.02274702258931434	26972	208.72787803079575	502.08222520913614	-0.37998281040108445	11615
144	lysosome-associated membrane glycoprotein 2 isoform X1	246.58240007414997	1492.8557715408342	-0.7805889006442951	4078	53.517017364449245	4.883372847958628	0.96690571561008	56663
145	Serine/threonine-protein phosphatase	800.726874668622	371.2514710835097	0.33319001912095764	31551	401.58332424346156	339.94061044925064	0.07217704721673225	33510
146	Proteasome subunit beta	16.813786324191106	23.047230788052097	-0.13030883278722355	13619	19.035328865126807	1705.64077265889	-1.9303456415225535	299
149	Aldo_ket_red domain-containing protein	1286.0182457240444	57.38887691598729	1.3432545819574098	58887	669.9538262840143	25.637707451782795	1.4011957889324906	58849
147	GDH/6PGL endoplasmic bifunctional protein	962.5901880198097	74.5596999799549	1.105602144216678	57693	949.7915668814179	24.416864239793142	1.572963351847811	59220
148	X-linked retinitis pigmentosa GTPase regulator	636.0829048637931	53.59777172105248	1.0670210332523413	57383	1152.5111719177382	80.03774297692655	1.1533344683146542	57913
151	Dynein light chain	513.7084932890621	618.6569279335565	-0.08058997491663569	14199	332.6705517460871	357.0964522045333	-0.03068213883624468	16565
150	protein IWS1 homolog	467.116034565521	3.36465452848853	2.0304036433569053	59912	1420.1827835787756	2.441686423979314	2.6158786390179762	59961
152	polyamine-modulated factor 1-binding protein 1-like isoform X1	1459.7800432747374	35.81074805895632	1.5986101838719815	59551	510.4895858602	18.312648179844853	1.4229949667367072	58905
153	hydroperoxide isomerase ALOXE3-like	2.7233634628111103	268.60505920339097	-1.8597926048560085	284	0.0	1436.4706464325832	-3.1575989850329638	4
154	Perilipin	72.7610729158022	20.804127769059743	0.5292885069974399	41063	73.2834859056747	1557.692730429153	-1.321868234199288	1477
155	CSD domain-containing protein	564.209645000681	36.33207369124374	1.180127449815029	58124	1203.2605556070835	58.36994174076462	1.3071538389325823	58510
156	Eukaryotic translation initiation factor 5A	911.7333058849154	349.13604187327155	0.4161070804049148	40364	340.58330092498556	262.4085906837309	0.11286669633193652	34463
157	Kinesin-like protein	1057.552507709162	96.13782883698586	1.0373240131626966	57213	829.1599326759973	13.429275331886227	1.7599172480335536	59533
158	GTP-binding nuclear protein	286.18963745458996	525.220602223849	-0.2629990818946757	11963	311.1528610087916	600.5734972982481	-0.2849213751140299	13830
159	DND1 protein (Fragment)	212.8367549531755	1162.3286785803898	-0.7356200792988509	4695	336.2595209770183	8.533095126442104	1.548730292159587	59162
161	Golgi reassembly-stacking protein 2	8.406893162095553	1579.8154636492488	-2.2254349639696205	133	1.157211860032911	40.10852299086175	-1.2800390737624519	1660
160	SUI1 domain-containing protein	914.1016625357765	604.4882076153106	0.17936365505134286	29845	316.47325674656383	14.650118543875884	1.3071895156351603	58511
162	coiled-coil domain-containing protein 27	1148.429584855754	69.55216830968277	1.211972005477392	58291	684.242974058177	36.625296359689706	1.2603646619382316	58332
163	bladder cancer-associated protein	251.6742517535177	260.2168982837105	-0.014440279997455948	14892	636.4306026805805	575.5290725416655	0.04361169758617686	33237
164	Kinesin-like protein	24.036599835127774	1585.849671863176	-1.8019604384048873	335	2.881296284999033	3.662529635968971	-0.07964480871417702	16180
165	Aurora kinase	22.26051324981333	1021.2339143977156	-1.6429309920082242	483	61.734834035512065	541.1533522436728	-0.9366133940403605	3824
166	gametogenetin	526.9115635776865	13.632393324716594	1.5572458084197682	59484	1253.446737772433	4.883372847958628	2.328825854570229	59897
167	eukaryotic translation initiation factor 4 gamma 2	852.1155763015397	205.8451254746868	0.6153625806960424	50165	511.42825506685955	230.73070395942727	0.3446494875892812	39145
168	Sulfatase domain-containing protein	16.87298701760666	1558.538907770339	-1.9407990742099739	241	10.95831257506292	34.01711428839896	-0.46661045248163796	10677
169	NA_BLAST	1.420882424821111	0.0	0.383973697541133	39666	0.0	1620.5234022208551	-3.209923220898008	2
170	DUF4210 domain-containing protein	1044.7049704952697	41.76605602796215	1.3883099717437664	59057	762.5073083564806	32.94995936623525	1.3519739396940083	58683
171	T-complex protein 1 subunit eta	404.3008754920755	262.49195074454246	0.1870101891109564	29913	693.301921974296	354.74441728295244	0.2904102740748368	35937
172	J domain-containing protein	161.15185250463665	872.7776658390161	-0.731479025110958	4734	131.593617821421	453.06919372475295	-0.534599417726515	9511
173	hydroperoxide isomerase ALOXE3-like	2.841764849642222	65.1608372375392	-1.2360702137591804	1317	2.314423720065822	1514.732685574776	-2.6602145875478405	41
174	NA_BLAST	892.6709457364975	46.25226206594686	1.276755034814038	58624	915.5284210354687	28.07939387576211	1.4985605867904082	59070
175	zona pellucida sperm-binding protein 4-like	0.0	0.0	0.0	20792	0.0	1569.4698566454103	-3.1960296050336656	3
176	NA_BLAST	482.3905370780598	4.659981248747181	1.9314831519508948	59868	1230.020899809777	18.312648179844853	1.8044235972962825	59581
177	zinc-binding protein A33-like	1142.745134196601	341.26920658587846	0.5239614313571951	41044	226.34786100405825	37.73087335430991	0.7686335823773497	54008
178	calmin	937.7835844731931	33.91519546148891	1.4295510092977313	59200	817.5100718032936	17.078997610369704	1.6558496804352625	59375
179	Tubulin alpha chain	185.6028571936733	1340.719267473961	-0.8567433671961899	3391	47.730958064284685	2.4288790664938187	1.1526527816103305	57894
180	skin secretory protein xP2-like	442.5465627068054	1.1215515094961765	2.3202856374638374	59985	1259.2327970725974	1.2080358545041616	2.7564446565021843	59977
181	B-cell translocation gene 1 protein	222.7234681021166	739.4219391763766	-0.5197677356684778	8010	129.11492699018976	490.6719935042079	-0.5773483484527658	8115
182	Scaffold attachment factor B	172.9333167571144	498.4451917648636	-0.45810505781040145	9115	63.41198500014521	828.9691179444475	-1.1100952500290868	2573
183	NA_BLAST	1186.7339465011175	36.079398235559935	1.5055864918442325	59374	573.1704311842466	19.533491391834513	1.446578022817097	58958
185	RNA exonuclease 1 homolog	842.1699255905742	33.141194373517685	1.392636397491058	59071	863.8689463951096	21.936755743357338	1.5764183140540076	59221
184	Outer dense fiber of sperm tails 2	989.941960903361	39.34917779820732	1.3902135293076656	59062	762.5344461275846	23.196021027803486	1.4990846813517256	59075
186	Family with sequence similarity 53 member A	6.867609350443331	441.2620395014784	-1.7498368765412384	383	9.234228150096799	1062.1885935069286	-2.0165552141959235	244
187	Perilipin	4.144245887632222	0.0	0.7113217190704527	51778	13.886542320394934	1492.9537623721124	-2.001543319944492	256
188	G_PROTEIN_RECEP_F1_2 domain-containing protein	57.960241733435545	95.80625313638072	-0.2153441557456341	12420	82.54118078593798	1284.6464937404912	-1.1872209603687045	2124
189	Prosaposin	509.62351387769326	887.1351627292668	-0.2403782549286694	12210	185.9862462839053	7.325059271937942	1.3514223290771368	58682
190	5-aminoimidazole-4-carboxamide ribonucleotide formyltransferase	23.562994287803328	447.78562390585336	-1.2617576293429718	1219	33.46527702028847	1002.8923777763407	-1.46430538323293	1032
191	Small monomeric GTPase	90.75893889115221	652.2884718571997	-0.8524566118537231	3460	72.10280731547529	700.7764364346659	-0.982264726624943	3390
192	speriolin-like protein	389.4409751819888	2.4168782297548272	2.057925887067982	59928	1194.546266561587	53.51218360777699	1.3410728085658574	58652
193	Protein NDRG3	76.84618389286663	299.6929004895986	-0.5868858464867599	6497	197.53122711313046	932.9072866108797	-0.6724749369552733	6590
194	RNA-binding protein FUS	438.5207182060043	0.0	2.642979351743054	60004	1174.1388542239913	0.0	3.070089185808091	59998
195	EF-hand calcium-binding domain-containing protein 3	590.6736706143898	12.684617025982892	1.6358495958031558	59615	1034.991830258044	4.883372847958628	2.245729958738533	59862
196	PHD finger protein 12-like	1.3616817314055552	1458.8466744731822	-2.7910858747172806	22	0.0	3.662529635968971	-0.6686216052879259	6704
197	Small monomeric GTPase	62.93329732888554	398.9267336784694	-0.796253332604651	3916	41.44842638968639	970.0362141633715	-1.3593738318404032	1338
198	rac GTPase-activating protein 1-like	22.142111862982215	252.6656639760028	-1.0398586968513774	2173	107.99984170666204	1067.7677079099713	-0.9914574561734266	3342
199	Aldedh domain-containing protein	16.458582163697773	51.101993246376324	-0.4748453671294156	8920	162.4357325885418	1220.2661316930444	-0.8734632992906379	4397
200	C-type lectin domain-containing protein	475.22685847769094	0.0	2.677813885314383	60005	1116.1609275715132	0.0	3.0481157379519668	59997
201	Cell division cycle 14A	516.9653866039387	8.972412075969412	1.715500522741996	59702	1092.8326275704603	8.5459024839276	2.059133880135909	59778
202	digestive cysteine proteinase 1	4.085045194216665	38.92272713176105	-0.894925383253371	3119	14.453414885328145	1373.148776200682	-1.9490092909486751	283
203	WD_REPEATS_REGION domain-containing protein	46.35631377835666	340.0218040283793	-0.8574042580245231	3385	47.30488588035041	1007.4340962230585	-1.3196564607764512	1482
204	Golgi reassembly-stacking protein 2	4.144245887632222	76.99255293062953	-1.1807314172669787	1528	18.468456300193598	1330.9575474003175	-1.8351588664231324	384
205	NA_BLAST	1174.1233436265832	31.498317231734088	1.5582225798190552	59487	462.1917552309821	14.650118543875884	1.4712431888724176	59016
206	Elongation of very long chain fatty acids protein	891.9598138041854	85.36473912939019	1.0144954490720022	56892	641.3718596947514	21.898333670900854	1.447982628051148	58964
207	HATPase_c domain-containing protein	445.50672894327874	1.295326720258651	2.288983495772937	59981	893.3155109595951	239.51994623557925	0.5703396651036683	46841
208	J domain-containing protein	962.7671980544264	32.96741916275521	1.4529095904242397	59266	642.177070602287	20.75433460382417	1.4707847491872665	59014
209	dnaJ homolog subfamily A member 2-like	131.66859152673442	599.432751782279	-0.6556962551768034	5734	160.33618048091188	546.3953311012252	-0.5305693177458422	10009
210	Cell division control protein 42 homolog	280.1509035948121	469.395702204724	-0.22352386149888623	12345	301.5666319061975	430.0140536292899	-0.15367040015073943	15371
211	hypothetical protein	0.0	1.295326720258651	-0.36084451240328497	10272	0.0	1407.7467404316785	-3.1488329241816353	5
212	axonemal dynein light chain domain-containing protein 1	544.6725609965265	34.08897067225139	1.1917614874837714	58190	969.5506933407682	27.95132030090716	1.5253498500249092	59127
213	cell division cycle 5-like protein	120.95273975573664	58.08397775903718	0.3147218355089036	31465	147.18077783661556	1103.842287897785	-0.872508418364492	4402
214	Junction plakoglobin	246.87846932407552	629.7306172595956	-0.40560510758643414	9611	117.6601420406931	446.79848201749314	-0.5767777531711991	8120
215	Gametogenetin-binding protein 2	164.28981816989995	402.8286885601651	-0.3879510666817806	9798	341.02916879814893	540.11181203648	-0.19922386936785239	14998
216	cAMP-dependent protein kinase type I-beta regulatory subunit	377.3042409861699	1.1215515094961765	2.2511876294483435	59972	1118.475351291579	35.22515014290312	1.490004341512014	59056
217	RING-type E3 ubiquitin transferase	976.4431502790497	27.612337070958137	1.5335381748532337	59441	623.8024812227593	8.5459024839276	1.8159257520259804	59597
218	NA_BLAST	495.65215023162204	0.0	2.696052320068913	60006	1085.9128231404297	0.0	3.0361947124880095	59996
219	Transket_pyr domain-containing protein	235.74821269916885	451.38697916910587	-0.28122338731365876	11713	117.61320858036012	629.7328534536593	-0.7257123989321421	6146
220	eIF-2B GDP-GTP exchange factor subunit epsilon	366.29185948531216	981.694986667826	-0.4274074375370585	9425	107.010567998732	3.662529635968971	1.3648446446341826	58723
221	Calmodulin	216.92153701600108	674.403901067438	-0.4912634113962848	8741	153.4163760508809	382.60608608146117	-0.39519213291061894	11467
222	Guanine nucleotide-binding protein G(I) subunit alpha	119.82786079799331	605.261235343604	-0.7004927135417329	4950	125.73715833075698	543.0273706874227	-0.6327167848835679	7634
223	Endoplasmic reticulum chaperone BiP	159.55336799956885	788.4386298936032	-0.691698953685591	5015	128.0985155111558	313.619968799869	-0.3868650352606986	11559
224	RRM domain-containing protein	663.7892898622076	216.72906486904344	0.48476760678598935	40776	456.636692191545	178.5418224235239	0.4063552087132784	39634
225	SUGP2 protein (Fragment)	218.75695586042661	93.98960078383466	0.36426656802313856	31892	484.42957252156384	623.60302267874	-0.10947785144883419	15779
226	Serine/threonine-protein kinase	50.85576382648221	1254.0103041018751	-1.3838502558228682	885	19.011862134960317	20.677490458911198	-0.03472150145102023	16548
227	Cyclin N-terminal domain-containing protein	23.740596368049992	1324.5610929520842	-1.7289895844386955	396	11.548651870162622	20.613453671483718	-0.2361270984114018	14303
228	J domain-containing protein	411.93829120546434	49.711791560276524	0.9107762025827842	56122	949.9015584503754	105.77790928859332	0.949654146052819	56394
229	Actin-depolymerizing factor	176.84089143677994	295.17474500977426	-0.2215163966044346	12366	295.4718340729311	637.3524819477636	-0.3330771112125823	13228
230	E3 ubiquitin-protein ligase TRIM56-like	1.420882424821111	996.0055327549951	-2.614723870839025	46	0.0	345.9295602918295	-2.5402413056785575	63
231	DAZ-associated protein 2	642.2391191505332	675.3037532034123	-0.02176934904211039	14828	134.64285225852294	14.573274398962912	0.9400169775451198	56359
232	EF-hand domain-containing family member C2	534.6080484187953	22.952355822210954	1.3494988597276212	58912	969.2925593089369	7.325059271937942	2.0665153667686162	59785
233	FBX34 protein (Fragment)	89.3380564663311	593.730119268957	-0.8184491903774489	3764	92.90915406590119	587.4301280819102	-0.7969869724033055	5153
234	KIAA0895 like	369.4301540648143	9.319962497494362	1.5550282131731257	59480	1067.1319572661967	21.834296883473378	1.6700372655476556	59399
235	AMP-binding domain-containing protein	423.36455129744877	5.781532758243357	1.7964112346012509	59772	1048.170699632507	20.63906838645471	1.6856075940493356	59433
236	AN1-type zinc finger protein 5	311.05517856323104	423.72769129506605	-0.13387918283803585	13576	287.0662835605363	392.1422993426395	-0.135057343684201	15558
237	Cyclin-G1	154.34350963045665	577.8546229252479	-0.5712763932433804	6613	212.76638617582768	427.40587155799915	-0.3019159991215428	13697
238	Reticulon	524.0102691203898	275.99751966157834	0.27769191797437504	31209	453.1452609222172	224.70333204439197	0.3036568160285085	36138
239	ZP2 protein (Fragment)	33.805174728628884	918.5395783548374	-1.42192660831501	794	9.777633984863519	360.012010855476	-1.524998220506038	889
240	Elongation factor 1-alpha	387.84203019698657	628.7358901577801	-0.20938524351629692	12468	257.14304231084606	132.48277166253985	0.28643520821708746	35919
241	Outer dense fiber of sperm tails 2	390.80265691339434	0.0	2.5930673767299623	60003	1073.817094394563	0.0	3.031334565038943	59995
242	C-terminal-binding protein 2 isoform X1	454.2687604830199	89.8509451673749	0.6999384011732079	50545	882.7832705684666	54.604953244911684	1.2012322964858806	58121
243	Maternal embryonic leucine zipper kinase	23.79979706146555	469.8221528711702	-1.278408761865372	1180	24.207582140025174	804.8724376417917	-1.504735111303951	939
244	T-complex protein 1 subunit delta	238.17570426059774	359.3248804245783	-0.1779771897510933	12864	436.3935469651148	338.8734555270869	0.1095551243821384	34447
245	Protein disulfide-isomerase	226.27570705559327	325.6623604187731	-0.15754607836439408	13183	349.2704521993782	462.83593942067023	-0.12196089302581313	15655
246	V-type proton ATPase proteolipid subunit	189.86557025098443	421.65836348683615	-0.3452618729421335	10608	142.41113001548496	600.9362475587095	-0.6229676387099695	7706
247	NBR1 protein (Fragment)	494.2902711516732	38.32250125455229	1.1002186623799126	57685	943.1027587121142	23.119176882890514	1.5926567841454518	59259
248	polyubiquitin-C	597.4817503571787	418.8929614758787	0.15391231713497047	29615	408.06093184126667	34.093958433311926	1.0665556459895196	57425
249	E3 ubiquitin-protein ligase PPP1R11	107.51352452192775	909.1566903333417	-0.9236322962199184	2896	113.57470043532817	195.59520531892264	-0.23448419137169793	14314
250	zinc finger MYM-type protein 1-like	0.0	0.0	0.0	20792	0.0	1303.9325010892337	-3.11558804794815	6
251	Sphingolipid 4-desaturase	209.69878928791218	731.4292528409806	-0.5411036413871034	7305	199.5405833410319	199.2193128824351	0.0006963072830921325	32947
252	RING-type domain-containing protein	274.5859726309021	303.8315561060584	-0.04380281493771171	14622	474.5617426569719	331.30505646292454	0.1556699601246906	34716
253	SPAT7 protein (Fragment)	389.4409751819888	0.0	2.591555388814399	60002	1034.6830917249422	1.2080358545041616	2.6712207648628383	59969
254	Eukaryotic translation initiation factor 5	238.53084263824326	367.80791631009987	-0.1874387921522859	12714	345.7518831589465	391.1391812079032	-0.05342140934802846	16434
255	Neuronal protein 3.1	1002.965850323392	84.41696283065649	1.070174815464776	57388	331.869011879489	46.22554640829553	0.8480963753210442	55267
256	schlafen-like protein 1	425.08150297219544	11.38929030572424	1.5364462515921948	59445	961.376139089101	3.662529635968971	2.3147232413896646	59889
259	zinc finger MYM-type protein 1-like	0.0	1258.987833049663	-3.100366351415257	3	0.0	1.220843211989657	-0.3465178991287246	12224
258	Putative reverse transcriptase domain-containing protein	456.69618626160093	12.684617025982892	1.52434464583044	59407	959.5618587844065	8.5459024839276	2.002708344508372	59747
257	SUI1 domain-containing protein	253.27280204143324	1.1215515094961765	2.078646328379837	59934	682.3399383582957	408.0516831709615	0.2228586201172438	35363
260	60 kDa chaperonin	356.28641603530104	481.73276880918195	-0.1306902758274819	13614	133.08303494472221	364.3958967615003	-0.4353898345311632	10975
261	ATP synthase subunit alpha	173.82145872404328	442.8729672014224	-0.4046639566795094	9631	258.96099365647814	433.5869317628604	-0.22316847442316687	14510
262	Methyltransf_25 domain-containing protein	174.05839306340107	91.7464977648423	0.2758854185326432	31201	421.3263260545205	626.9197536626007	-0.17225599133049546	15249
263	Importin subunit alpha	0.0	212.60638397350348	-2.329614228146004	102	0.0	1049.365408227728	-3.021340410660258	14
264	reticulophagy regulator 3	132.31979915430554	428.9089981761007	-0.5084818844520084	8573	188.10926512170172	544.5427831215787	-0.4601160079860015	10723
265	CCT-epsilon	298.85930945684436	294.68536881932647	0.006087701340631677	26641	466.6959269384064	284.2685022821753	0.21470976575994083	35305
266	Calnexin	494.4674785348333	153.3689052631305	0.506455329275447	40981	464.56923705967245	247.72005006739852	0.2722734797006967	35875
267	SLBP_RNA_bind domain-containing protein	44.9946320469511	537.0523179169393	-1.0681173577764753	2025	32.87493772518876	647.7934987346619	-1.2822279838694806	1647
268	Sulfatase domain-containing protein	1.3616817314055552	0.0	0.37322137015828555	35569	0.0	1258.0783680480176	-3.10005276247608	7
269	RYK kinase (Fragment)	540.0545122130266	268.3523837477071	0.30292019988788976	31378	410.35188883116604	190.83990604581896	0.33127454276717727	36391
270	Enoyl-CoA hydratase	207.3306299855944	463.1397946172749	-0.34789567858978626	10579	274.14554821790495	351.26119065178045	-0.1073023082558481	15793
271	TPX2B protein (Fragment)	1.420882424821111	1236.0195025065323	-2.7084028491083623	29	0.0	3.662529635968971	-0.6686216052879259	6704
272	Perilipin	19.06354423967777	12.60571678106156	0.16868622752729878	29760	59.96381615021296	1172.4784622764012	-1.2844029783765	1610
273	A-kinase anchor protein 4	1012.1428129798242	27.612337070958137	1.5491173353245826	59472	428.7264782106937	10.974781550421419	1.5549245146277837	59172
274	AZIN2 inhibitor (Fragment)	494.1126032885787	41.68715578304082	1.064406762597452	57378	825.865017814418	42.447750554957096	1.2794673222257678	58421
275	DND1 protein (Fragment)	4.085045194216665	0.0	0.7062948171430681	51118	1.7240844249661218	1244.6490927161312	-2.660175152904013	42
276	Polyadenylate-binding protein	560.4797381841099	253.06113856028716	0.3443958487073252	31598	499.8363407773014	89.99659903512625	0.7406706728077279	53122
277	Catalase	219.1714264971833	74.49677445595337	0.4648325591213077	40686	488.98801977119615	518.6873505925425	-0.025556684403198113	16586
278	hypothetical protein	0.0	0.0	0.0	20792	0.0	1241.5455679537738	-3.0943123246069737	8
279	cingulin-like protein 1	913.2138494830865	46.347137031788	1.2857540727736503	58658	451.8003152208524	40.18536713577472	1.0411637787809578	57255
280	SLBP_RNA_bind domain-containing protein	681.1954120347932	105.22109059971623	0.8076980382017788	53753	483.2093025529065	139.79502357699226	0.536445823914825	46690
282	Cytochrome c oxidase subunit 2	537.3306224874332	662.9676599586321	-0.09109784159467219	14087	135.84699757888882	2.441686423979314	1.5994639747133899	59284
281	Amidase domain-containing protein	728.6771968165231	48.84291550646416	1.1655273363315726	58053	659.018980439118	18.312648179844853	1.5337145959217224	59139
283	centrosomal protein of 83 kDa	498.84885611036657	74.30702452427109	0.8220032141586848	54645	755.298561082577	52.25291832333084	1.1523498614998873	57892
284	FCP1 homology domain-containing protein	168.96693608111994	240.80297220075056	-0.15309718918281587	13222	557.1227191321389	305.8850740883952	0.2597539351680482	35794
285	RNA helicase	605.2962418880321	347.9985156428555	0.23986129645393722	30601	298.97060742413373	97.2960435920932	0.48454266465771156	44127
286	protein monoglycylase TTLL8	374.6992789101899	1.295326720258651	2.213995849107728	59960	954.5032681194031	6.040179272520809	2.132648458572539	59813
287	T-complex protein 1 subunit gamma	247.4706078239266	281.1318757395312	-0.05517713387131934	14514	461.87567461600537	283.1501179300696	0.21191651739356562	35271
288	Prohibitin	95.13998755244666	517.7172920789006	-0.7320266644124704	4724	81.26663527507262	539.1471159742002	-0.8172883266679667	5071
289	DAZ-associated protein 2	111.65790197525551	3.5384297392510042	1.3948560427270227	59078	272.6091976342707	847.8068677811978	-0.49167819231065374	10402
290	major facilitator superfamily domain-containing protein 6-like	326.9219511413166	262.55487626854404	0.09489943347322366	29191	675.2126043977037	60.696361947374484	1.0398237058998614	57253
291	LYR motif-containing protein 2	250.9045769562677	258.3852445699224	-0.01270920866398412	14905	569.6643157511689	206.50595008191658	0.43935016219597745	43822
292	Jupiter microtubule associated homolog 2	135.04329418281216	0.0	2.133677139491915	59947	508.7544883124216	603.5444296300002	-0.07406716549829027	16265
293	TRAF-type zinc finger domain-containing protein 1	173.52552103981327	456.41048556029784	-0.41844717278853105	9491	253.7183401910803	365.488666398635	-0.1580003326053559	15342
295	small integral membrane protein 10-like protein 2A	228.76253087613327	1.1215515094961765	2.034625625883972	59915	754.5835460547698	290.15499326487014	0.4141582493566572	39684
294	SCP domain-containing protein	739.9254601311743	17.69214869625502	1.5981152913463277	59549	618.7475615986934	21.936755743357338	1.4316828369617076	58922
298	Ornithine decarboxylase	164.40808799103553	464.13549507876803	-0.4490227408217151	9205	167.34985183160882	441.3602485467906	-0.4195633549119633	11213
296	regulator of G-protein signaling 22	709.1393234181953	227.77080475324271	0.4919429621241087	40830	396.62961362193647	40.15975242080373	0.9850059673999129	56861
297	PHD finger protein 12-like	0.0	0.0	0.0	20792	0.0	1203.0763867210555	-3.080654039479224	9
299	NA_BLAST	367.53560030982095	6.903084267739534	1.668682834108921	59656	911.6123580667486	7.286637199481456	2.0419080201976127	59770
300	Outer dense fiber of sperm tails 2	697.1807175654053	36.9322995684525	1.264958678529456	58546	662.9401549333174	29.287429730266272	1.3408665159200994	58650
301	zinc-binding protein A33-like	39.54790512132888	1141.4456505664086	-1.449867126981291	755	8.053549559897398	4.883372847958628	0.18719251142300375	35139
302	Ras-related protein Rab-14	217.04000418567995	339.38962870933085	-0.19344013745504263	12651	262.5734296175758	419.81185777886583	-0.20318634136335628	14664
303	SERPIN domain-containing protein	676.6956988552765	312.9777433927903	0.33413586551130153	31555	304.38119904163443	53.4737615353205	0.748654930653313	53781
304	Tubulin polymerization-promoting protein family member 3	1015.0436469571864	18.813700205751196	1.7099467771193573	59692	365.9048325056482	7.325059271937942	1.644166097652235	59360
305	CC14B phosphatase (Fragment)	560.5391362260686	54.79822347546999	1.0027596576885318	56862	713.0053324068969	48.66723283227484	1.157631490909536	57963
306	Serine/threonine-protein kinase PLK	23.858997754881106	898.872003456516	-1.5586971252662574	573	9.80110071503001	229.68916375223455	-1.3295591790423484	1450
307	ZP1 protein (Fragment)	0.0	1159.105849820824	-3.064497616723336	4	0.0	3.662529635968971	-0.6686216052879259	6704
309	LEM domain-containing protein	102.95487378038663	589.9709635158617	-0.7547212875479452	4399	80.03902322454024	426.3899460657774	-0.7221301038240113	6167
308	Integral membrane protein 2	79.68794874250887	17.518373485492546	0.6392058360636402	50280	268.5002892987393	831.3851896534559	-0.489765108632034	10420
310	Cathepsin B	37.890219922845546	27.454536581115477	0.13568888211934435	29467	34.62248888032137	1081.4188525699788	-1.482671088219901	983
311	Tetraspanin	199.04207242748217	929.8030176125587	-0.6677364374044132	5487	69.08071064947731	8.5459024839276	0.865781503599049	55541
312	KIAA0895 like	721.1580509242698	67.0563898350066	1.0257633498159613	57072	572.0366860543802	21.975177815813826	1.396923545293972	58834
313	RuvB-like helicase	261.0872935722866	501.5571708376683	-0.2827395080475768	11696	120.49450486535915	329.27320547848115	-0.43431670606402445	11013
314	protein CDV3 homolog isoform X1	407.0831107340632	367.06489130429054	0.04482422780527559	27751	219.5688569550262	251.35696498839647	-0.05847110308541633	16385
315	NA_BLAST	2.841764849642222	1165.2838305230293	-2.482273475931056	64	1.157211860032911	3.649722278483476	-0.3335342145427664	13182
316	Calcineurin regulatory subunit	211.88928072713549	290.2780630262631	-0.13615398326042785	13560	245.87599120268135	456.4627688535265	-0.26787689761396927	13990
317	Histone chaperone	28.299247109591107	486.55055054777176	-1.2211631905697498	1379	25.978600025324273	616.8328240295459	-1.359851568147506	1331
318	ADP-ribosylation factor 1	179.56418911674328	443.9156184659972	-0.39164602974888374	9774	178.80463678110544	393.4015646270857	-0.3411377420812145	13084
319	Zinc metalloprotease	899.7745684664299	32.27231831970531	1.4325330539441272	59208	433.26145873015935	8.5459024839276	1.65793429334996	59383
320	Tumor differentially expressed protein	499.5595275627443	16.223046765233896	1.4633457512586114	59281	798.2364045955645	8.5459024839276	1.922858263921863	59681
321	SOX30 factor (Fragment)	613.1117201616021	37.27984998997745	1.20527715865101	58277	672.2176455028097	14.63731118639039	1.6339934117939174	59343
322	Tubulin beta chain	317.50864619115663	11.484165271565384	1.406761716691761	59123	780.823951152863	137.23807093564352	0.7524813061500466	53979
323	Cell division control protein	26.87836468477	633.9012223178948	-1.357438868262455	943	5.195720005064855	477.29394760226364	-1.8876031022466861	333
324	S-phase kinase-associated protein 1	250.01636920649105	289.07761127184557	-0.0628121669523853	14415	271.09998482174046	393.72174856422305	-0.16156253846204954	15320
325	DUF4201 domain-containing protein	330.3557887079622	8.372186198760659	1.5484536538058427	59471	904.9543587094863	7.286637199481456	2.0387279935601406	59767
326	RING-type domain-containing protein	283.4665371231699	326.9576871390318	-0.0617866289396439	14437	375.064989424308	247.57916913505807	0.17979817165514206	35114
327	CDCA3 protein (Fragment)	49.02054233059999	11.736840727249188	0.5940866780684324	50050	100.39583106086539	994.2609680408821	-0.9919168731887629	3339
328	Dual specificity protein phosphatase	907.4709875246908	32.79364395199274	1.4294760383939442	59198	393.60751695593854	12.208432119896571	1.475314085325964	59025
329	lamin tail domain-containing protein 1	471.97068877413983	14.927720044975246	1.472680613541353	59308	801.3054347218956	10.987588907906913	1.825607892865318	59604
330	Glyceraldehyde-3-phosphate dehydrogenase	202.59431138095886	316.1526479895965	-0.19250270255309462	12658	162.0367981757115	497.186045003692	-0.4851059202961898	10489
331	transmembrane protein 52	4.203446581047777	184.36187158349696	-1.5517293054169201	584	3.4481688499322436	940.706218109781	-2.325734173630778	121
332	Zona pellucida sperm-binding protein 3	30.84500849215555	978.328385419982	-1.4878869734951556	690	20.192540725159716	78.91935862482086	-0.5764689634947003	8128
333	RRM domain-containing protein	27.82564156226666	503.6105239249784	-1.243177321706597	1291	53.044011720182	546.4209458161963	-1.0055738311889362	3269
334	RNA helicase	339.76915944096993	3.5384297392510042	1.8755546666172336	59834	745.5876562472754	139.78221621950678	0.7245330075506894	53074
335	Ras-related protein Rab-7a	64.88705177729443	122.39191366368382	-0.2724866249052618	11848	121.2021778112913	834.8556089271424	-0.8350523153947559	4928
336	NA_BLAST	0.0	0.0	0.0	20792	0.0	1127.1919972154142	-3.0523830147498496	10
337	Katanin p60 ATPase-containing subunit A1	51.21103376982332	534.6194649662647	-1.0110940590834896	2332	57.15292005571341	485.49405143408285	-0.9225060073232331	3902
338	regulator of chromosome condensation	77.79339498751554	338.67855314536115	-0.6345783135366487	6083	91.18506964093507	626.1897342859274	-0.8327383531830868	4941
339	Beta-sarcoglycan	79.86548503990777	513.593637823683	-0.8037012166721761	3868	49.028970305316534	480.77717423343563	-0.9836246556906351	3387
340	leucine-rich repeat-containing protein 27 isoform X1	361.37839928036436	8.198410987998185	1.595449492178914	59547	856.5897989307064	27.976935015878148	1.4712271595943354	59015
341	Tetraspanin	50.2045561989111	399.65378396335893	-0.893460642411777	3132	65.74987545037752	619.5434649607207	-0.9683217466722712	3642
342	cathepsin L1-like	106.32944487076887	978.2194824525766	-0.9601611624580307	2657	51.76946620931663	3.662529635968971	1.0537610957961379	57276
343	NA_BLAST	0.0	1.295326720258651	-0.36084451240328497	10272	0.0	1118.6076726590304	-3.0490658660196166	11
345	Septin	110.11848659790775	333.0867703188001	-0.4780729603156476	8894	66.29328128514425	628.5033471350517	-0.9710263382033917	3628
344	BTB domain-containing protein	72.58353661840331	14.501269378528963	0.6764133939028575	50478	207.8053334724277	845.7919684051074	-0.6080351426320625	7803
346	C-type lectin domain-containing protein	761.0017621641332	31.07186656528781	1.3758317392987915	59002	517.8354624741653	21.975177815813826	1.3537707712308	58687
347	UBC core domain-containing protein	187.6750130289133	410.52174863679573	-0.3386784036610947	10675	132.63349603062147	420.4266109381696	-0.4988066253365866	10347
348	S-adenosylmethionine synthase	201.05515913500216	215.33886318294367	-0.02966459935623528	14761	373.38416741873743	371.8234148933222	0.0018142942101728495	32955
349	Eukaryotic translation initiation factor 4H	342.7880658909244	307.1013356687057	0.04759721564608792	28032	179.16030877454028	350.59520806253465	-0.2903838298814252	13781
350	NA_BLAST	0.0	0.0	0.0	20792	0.0	1106.0150198145689	-3.04415351336141	12
351	Serine/threonine-protein phosphatase	78.68140538874887	840.8838740229977	-1.0238952054519903	2257	25.908199834824806	170.44417745158864	-0.8042380959622422	5138
352	DUF3504 domain-containing protein	198.27246341307995	361.299333266967	-0.25962024521217253	11992	217.46563380645878	371.72095603343826	-0.23200068233450838	14402
353	Cyclin-A2	32.621095077469995	1041.3419679640479	-1.4913983693782658	678	0.0	17.06619025288421	-1.2568665794236207	1743
354	CCT-alpha	133.03020747529217	400.8382609968566	-0.4768485958267467	8905	140.30790686691756	448.07055465942483	-0.5021481160917731	10330
355	Profilin	130.7805153426533	912.9477955282764	-0.841070188076366	3573	68.5373048147106	8.5459024839276	0.8624008604010887	55302
356	Velo1 protein	13.676018007471107	688.5566466647643	-1.6719617130449898	453	22.53043117539203	355.69630598774677	-1.1806687263978477	2137
358	Tubulin alpha chain	343.14379631419985	2.243103018992353	2.0257792006783397	59909	858.0755450130702	0.0	2.9340313563105287	59993
357	E3 ubiquitin-protein ligase TRIM32	575.7542406966487	23.821231876023326	1.3661674647359765	58964	654.5037956088812	14.650118543875884	1.6220575792432543	59319
359	protein IWS1 homolog	630.8136484527221	35.38429739251004	1.23967501051647	58451	619.7676441186649	15.870961755865542	1.5657892314431754	59200
360	WD_REPEATS_REGION domain-containing protein	256.46944213732996	331.4119437351769	-0.11095092779729882	13879	232.46245452655364	314.87923408431516	-0.13130402910208722	15590
361	Rho family GTPase 3	51.74384001056332	846.2389561147947	-1.2058341710739982	1433	39.18093612995355	154.71409662806354	-0.5883078798921318	7997
362	14_3_3 domain-containing protein	245.33925129527103	320.93945364602445	-0.11624058556145413	13827	276.41303847763777	295.10240290025627	-0.028315062587126162	16576
363	Mitogen-activated protein kinase	592.7452344039998	91.9991732205261	0.8051210492409011	53738	380.96838237530505	146.79989891179284	0.412353278433781	39677
364	PHD finger protein 12-like	4.262647274463332	1068.2442028307141	-2.3078726416159534	112	0.0	1.220843211989657	-0.3465178991287246	12224
365	Protein kinase domain-containing protein	422.71301475563877	112.02929990161462	0.5738807663727483	44667	530.5105173923193	129.93862637867656	0.6084440820393936	49607
366	UBR-type domain-containing protein	125.09691986052108	419.051735325399	-0.5225983049190986	7988	33.41834355995548	519.5880098673947	-1.1797041959099621	2142
367	Citrate synthase	238.2347733883177	611.6439673387338	-0.40838385567984176	9576	111.26027671526236	161.60370574549466	-0.16090433056445977	15328
368	rho GDP-dissociation inhibitor 3	47.65886059919443	3.5384297392510042	1.0302563188358604	57100	128.16891570165524	911.6662724226069	-0.8491539875344671	4760
369	ADP-ribosylation factor 4	122.43282287397331	366.55954039292294	-0.4738970385017731	8936	132.65696276078796	479.4666795190476	-0.5556716866888036	8286
370	Cyclin-G1	241.55020956813217	346.60831395675575	-0.15628850098154895	13193	171.2475595956418	359.1539179039478	-0.32033506603753387	13600
371	shootin-1-like	0.0	0.0	0.0	20792	0.0	1073.893394434023	-3.031365394014559	13
372	PCARE regulator (Fragment)	337.69706938857763	1.1215515094961765	2.203157858345551	59956	835.5685805678446	1.2080358545041616	2.5784954282614847	59955
373	NUDE_C domain-containing protein	85.0162084984522	549.3264589973958	-0.8060400982320153	3859	70.8751952649429	381.10348100479064	-0.7256019566202113	6147
374	cAMP-dependent protein kinase type I-beta regulatory subunit	338.4070172296299	377.88590517464564	-0.04778763241212815	14578	170.61028684020914	244.08313514640054	-0.15477011004734412	15360
375	Predicted protein (Fragment)	395.6571795563177	16.04927155447142	1.3667094913898012	58967	769.5371043554692	7.312251914452447	1.967074859872759	59721
376	L-lactate dehydrogenase	140.25321833477219	0.0	2.149998351635615	59948	381.5550506294673	584.2414706729046	-0.1846411529438313	15109
377	LAP2alpha domain-containing protein	527.7987188018988	548.4256335017437	-0.016618523354846322	14881	62.160906219446346	4.883372847958628	1.0308219806717047	57116
378	Vesicle-fusing ATPase	283.9398795391033	396.43095520379325	-0.1445084541669837	13430	194.2275296851346	247.52793970511607	-0.10483416057639122	15806
379	C2H2-type domain-containing protein	196.49631104491775	424.1541419615123	-0.33298742641798607	10724	126.37443108618967	347.7779640206084	-0.437466780911859	10942
382	Glutamine synthetase	127.40581268657553	956.3117246142958	-0.8724686940778614	3277	13.839608860061954	3.63691492099798	0.5051933265815929	44227
381	Aamy domain-containing protein	185.36612020285884	740.9878627925943	-0.600029837182544	6370	107.2452353003969	79.13708370207428	0.13057525501385234	34624
380	CCT-theta	260.1402140433333	223.55324889186164	0.06555441282200208	28938	427.51499080845286	218.5350791970162	0.2904620940997672	35938
383	Elongation factor 2	235.57093953316104	3.36465452848853	1.734011520576455	59719	601.6203799589273	305.0356442434849	0.29427180285594207	35977
384	estradiol 17-beta-dehydrogenase 2	601.9223944089754	39.5229530089698	1.1725603292429931	58086	605.3376959635032	14.650118543875884	1.5881969376102183	59253
385	Nuclear FMR1 interacting protein 2	27.82564156226666	605.02453460884	-1.3227112247079336	1031	14.996820720094865	398.2721301175588	-1.3972353191508013	1209
386	TIMELESS-interacting protein	39.54790512132888	701.1943128876654	-1.2384888861561338	1307	13.863075590228444	294.45789077511387	-1.2983869066244411	1569
387	high mobility group protein B3-like	261.3240963459489	361.062632532203	-0.13994551933615582	13474	176.49021306103964	306.21806538301814	-0.2382723392451812	14286
388	Perilipin	4.144245887632222	1032.4194267701932	-2.3029549023154963	113	0.0	32.73223428898182	-1.5280451080803774	879
389	Thioredoxin-disulfide reductase	275.8881247546533	285.33345687999247	-0.01456776648279725	14891	114.68497883502809	421.49376586033327	-0.5625433336049994	8240
390	Profilin	166.30270752887662	27.359661615274327	0.7708019248039969	53619	490.2390985518949	409.45182938774815	0.0780307300812211	33536
391	KH domain-containing protein	294.2411948904966	430.1723754545197	-0.16447397417484083	13070	98.67174663589927	261.37985783402365	-0.42035842356087033	11210
392	BTB domain-containing protein	102.48120245021443	269.4899099781232	-0.41728960278920485	9504	49.005503575150044	639.91357883998	-1.1077816677942238	2595
393	ENPP3 phosphodiesterase (Fragment)	930.9744522048398	21.404353646268497	1.6190715881343691	59582	251.54838789295087	12.208432119896571	1.281493331969866	58426
394	RING-type domain-containing protein	433.07385971468653	39.444052764048465	1.0307089647492582	57101	590.263132971034	104.56987343408916	0.7482407993933818	53132
395	RBR-type E3 ubiquitin transferase	455.0382379317266	57.13620146030348	0.8945546067952688	55670	593.7817020114657	61.95562723182062	0.9753230441307639	56680
396	Surfeit locus protein 4	56.95376416252332	501.9995962250344	-0.9384859872995712	2794	84.21833175057111	397.29462669779355	-0.6696714193602243	6613
397	TPR_REGION domain-containing protein	167.6052543497144	7.0768594785020085	1.3196285776111822	58794	519.3373332048207	398.0415976828199	0.11526681617907145	34525
398	45 kDa calcium-binding protein	65.41985801803443	648.3555408933421	-0.9901846077843519	2448	62.2313064099458	270.9544931676585	-0.6335640837396663	7622
399	Protein kinase domain-containing protein	401.3999099490177	12.510841815220417	1.4739754655623485	59309	718.2641105205864	12.170010047440085	1.7373022843469623	59503
400	Protein Spindly	87.79883843752664	226.12792761145914	-0.4078632533952729	9581	241.27061049271617	493.924687700641	-0.3102383840329665	13638
401	LSM family member 14B	22.556516716891107	728.7906752377038	-1.4910872378603268	679	9.234228150096799	252.962028924951	-1.3947136936278595	1216
402	ER lumen protein-retaining receptor	101.11952071880887	673.5669744554652	-0.8199163072762921	3759	53.06747845034848	217.50634634730898	-0.6065279394171836	7816
403	Carboxypeptidase	40.672784079072215	450.2814023805295	-1.0345949205012552	2210	19.62566816022651	512.4038315277973	-1.3960510792380536	1210
404	DIS3-like exonuclease 2	303.6550261034388	6.129083179768305	1.6307746654283377	59600	799.8827467481563	10.923552120479437	1.827163283406728	59606
405	Perilipin	0.0	1.1215515094961765	-0.3266535805374152	10972	0.0	1020.2188594298023	-3.0091188265696047	15
406	Phosphatidylinositol 3-kinase catalytic subunit type 3	601.4483283817166	31.07186656528781	1.273795567308797	58615	534.7638971497872	12.18281740492558	1.608965208289145	59296
410	histone-lysine N-methyltransferase SMYD3	1.420882424821111	689.473446881336	-2.4551732842950993	68	0.0	320.80414713946647	-2.5075916366187614	71
409	TYR_PHOSPHATASE_2 domain-containing protein	196.55557752118108	449.3016766399562	-0.35781426852238063	10458	116.95246909476094	289.1646824876194	-0.39093751460144166	11498
407	RNA/RNP complex-1-interacting phosphatase	157.30361008408218	383.55658824612806	-0.3854694371340382	9816	84.19486502040462	418.1770348764727	-0.6919840621023075	6436
408	80 kDa nuclear cap-binding protein	241.4319397469966	244.61005211660517	-0.005656300885820131	14953	392.3021626330318	205.06738179267347	0.2807170812877404	35894
411	ANK_REP_REGION domain-containing protein	310.5818361472977	0.0	2.4935721322774023	59997	784.5537207647931	6.09140870246279	2.044443373999971	59772
412	Methyltransf_25 domain-containing protein	416.02267857120324	563.1955530568763	-0.1312699852951086	13607	58.736204099680585	34.08115107582643	0.2311637872564833	35398
413	J domain-containing protein	58.729850747837766	725.1893199744513	-1.0848584279401718	1938	41.49535985001937	185.7388081206069	-0.6428930713607462	7522
414	Importin subunit alpha	43.573815404977765	22.099454489318397	0.28547808634966326	31260	151.83309200691372	805.3078877962986	-0.7222835088265487	6164
415	Elongation factor 1-alpha	343.4988689089977	157.44463535558873	0.33731026096804706	31569	573.8238285879709	37.64122185191144	1.1724839124213813	58028
416	Receptor expression-enhancing protein	64.23577836687554	906.6918879408274	-1.1434526055872158	1691	32.23766496975608	1.220843211989657	1.1751126067664295	58039
417	RNA-binding protein 4.1-like	137.88486168391108	460.3443898838332	-0.5213703331626309	7997	77.88886661563984	353.48515199850635	-0.6525823323344133	7430
418	Dolichyl-diphosphooligosaccharide--protein glycosyltransferase subunit 1	243.50402979938883	407.3778201221514	-0.22277612523371437	12354	240.25787005461967	172.45041372106112	0.1433061492577763	34689
419	Polyadenylate-binding protein	319.1071306962243	10.789064428515488	1.4338160074100599	59213	684.3727613163636	80.08897240686855	0.9269650434324944	56131
421	cyclin-K	149.96252675200995	151.83687780810786	-0.00535900095552131	14954	401.747591354627	335.07004495877754	0.07860314770394805	33544
420	Reverse transcriptase domain-containing protein	709.1987214601543	26.83833598298691	1.4067366140586222	59122	437.8199059797915	10.987588907906913	1.5635544788381712	59191
422	Lipase maturation factor	212.2446164533244	336.18277467068503	-0.19898730430422074	12594	210.28769534459644	285.25881305942596	-0.13188466019306613	15586
423	NA_BLAST	321.8304941590355	10.789064428515488	1.4374952097217486	59222	759.7829371007722	7.325059271937942	1.960873429411482	59716
424	Actin-like protein 3	173.52538947411773	332.4865444415914	-0.2812196997767195	11715	137.80574930551984	382.2730947868383	-0.4411008786048344	10906
425	CCT-beta	139.66107983492108	338.7894028321221	-0.3830358830965399	9838	293.77121637813144	251.47223120576598	0.06727145545238167	33476
426	ankyrin repeat domain-containing protein 53	385.65186767200214	21.230578435506025	1.240369349215189	58453	690.3971589591306	8.533095126442104	1.8604936639656575	59639
427	zinc finger MYM-type protein 1-like	0.0	948.8514718337185	-2.9776557000192927	5	0.0	1.220843211989657	-0.3465178991287246	12224
428	Tektin	347.70244705574095	15.449045677262667	1.3263142884987023	58812	739.2383954231152	13.390853259429742	1.7112850629658591	59463
429	Hydrolase_4 domain-containing protein	25.22067948628666	515.0796878353017	-1.294072824324662	1132	23.120770470491735	426.53082699811785	-1.2485762588717104	1817
430	CRIB domain-containing protein	32.44349299722333	862.0355522135824	-1.4117170556611918	813	12.092057704929342	77.80097427271517	-0.7795236761665401	5311
431	PNPLA domain-containing protein	30.01619878433777	655.8738523995326	-1.3258934032101652	1024	40.95195401525265	254.0163764896292	-0.7838158766260641	5289
432	RRM domain-containing protein	621.162619769031	339.5474291991735	0.26172630852346346	31094	124.25141224839322	9.741130980946265	1.0667326188231636	57427
433	DNA helicase	0.0	356.5604517732985	-2.553349477331797	55	1.7240844249661218	619.5562723182062	-2.3575606065103405	116
434	Serine/threonine-protein kinase RIO3	190.93131429815998	167.17507379860956	0.05738421032255244	28803	219.78005752652462	444.49767652585433	-0.3048856011673695	13681
435	Tumor protein D52	210.17232905238887	411.38965133093035	-0.290670748540102	11554	148.24412277598253	237.86365286908278	-0.2042528319025448	14653
436	ClpX-type ZB domain-containing protein	308.6278185674977	337.82565181246866	-0.03913630943974354	14661	199.7085214931348	206.58279422682955	-0.014625541853819573	16825
437	alpha-adducin isoform X3	383.46091575284436	206.2715761411331	0.26831244616831695	31140	264.03938001071054	199.04000987763817	0.12219353963805148	34577
438	hypothetical protein	2.7233634628111103	0.0	0.5709354327235201	42980	0.0	969.3276652508015	-2.986918413834068	16
439	PIP49_C domain-containing protein	25.10227809945555	352.42179615683875	-1.13161491728905	1737	29.99364144018973	567.3545834248173	-1.2633467622013723	1713
440	Claudin	2.841764849642222	667.5797170446198	-2.240622418466781	127	0.0	299.1363459033046	-2.4773185907912345	80
441	NA_BLAST	194.7204875909944	2.243103018992353	1.7806755445298525	59763	821.4165621337434	0.0	2.9150918477247254	59992
442	Importin subunit alpha	161.62558961765663	306.4691603496574	-0.27661267770543824	11760	234.25693914201923	298.7137031062832	-0.10516415738255047	15804
443	Cytochrome b5 heme-binding domain-containing protein	158.31008765499442	448.55962499382457	-0.4505440236898741	9190	115.84219069506099	276.9050209377808	-0.37629670224754874	11649
444	Endoplasmic reticulum junction formation protein lunapark	83.4177897762322	117.65303217001531	-0.14784486377701977	13395	352.4333492463751	431.05559383648256	-0.0872321060897909	16128
445	14_3_3 domain-containing protein	27.707240175435548	421.89506422160014	-1.1682411735649818	1579	42.06223241495258	476.1883706076434	-1.0445933104958718	2952
447	NA_BLAST	303.6550261034388	0.0	2.4838083473742683	59995	816.4936603242597	0.0	2.912484393385086	59991
448	parafibromin	92.71262755671331	486.53457582685195	-0.7162073061864026	4843	70.42565635084215	315.66462714179795	-0.6467453135113582	7459
449	TTLL7 polyglutamylase (Fragment)	377.54104375983206	7.250634689264482	1.6616256168595323	59640	693.0437879424646	8.533095126442104	1.8621529447366942	59641
450	Septin	303.18115742472327	234.42121356529844	0.11128671397036514	29315	318.7605426955257	178.5802444959804	0.25056631382438654	35733
446	cell division cycle-associated protein 2	463.9780031174098	89.59826971169109	0.7103125046537446	51695	536.3002477334214	14.598889113933904	1.5371233699462423	59146
451	DDHD domain-containing protein	635.845510044501	42.03470620456577	1.1702152488394428	58076	426.1267826876925	13.429275331886227	1.4713122839417676	59017
452	Ceramide glucosyltransferase	33.44997056813555	366.2439394132376	-1.027765782196654	2240	20.80634675042591	536.654200120279	-1.391920129158705	1222
453	Acyltransferase	63.998975593213316	111.60284923516835	-0.23864286771971296	12230	55.972241465514	733.5896591194282	-1.110381504161207	2572
454	Mitogen-activated protein kinase	63.88057420638221	418.0879843057455	-0.8101905245164702	3824	70.37872289050917	409.08041602066874	-0.7593002561419987	5874
455	Si:ch1073-82l19.1	148.9561149639455	193.5869591151502	-0.11314955096302842	13853	405.598365658327	256.3940261261811	0.19856716552005185	35197
458	Tetraspanin	10.893453851244441	0.0	1.075307991769057	57451	37.5272518954869	905.2162577105503	-1.3714638168550906	1301
456	RING-type E3 ubiquitin transferase	115.97955259459108	411.64330014629195	-0.5474648421033104	7236	14.996820720094865	423.7817639944866	-1.4241321864857608	1127
457	calmin	275.05970974392216	2.4168782297548272	1.9073735252741912	59857	762.8754339572697	6.052986630006304	2.0346494828753685	59764
459	Peptidylprolyl isomerase	590.5545456162332	185.83097351451812	0.5005459191361299	40953	199.84932187413375	88.54522338839769	0.3508279455366557	39160
460	F-box domain-containing protein	118.93985039675997	371.9305972056398	-0.4926645138491564	8728	132.61002930045498	353.7541065057017	-0.42408837215996853	11183
461	fibrous sheath-interacting protein 2	680.2480693744487	22.004579523477254	1.4714909848548183	59307	373.7904439134427	26.845743306286955	1.1290296937743483	57779
462	Glutamine synthetase	264.52119692177996	358.8035547922908	-0.1319662526532022	13594	161.87253106454608	215.29519235806856	-0.12319902095336098	15644
463	Rab GDP dissociation inhibitor	148.2455092944155	469.632402939488	-0.4987805526067048	8668	110.69340415032914	240.85605566493837	-0.33552943845034044	13106
464	Arf-GAP domain-containing protein	167.5458563077555	388.26449365763466	-0.36352671194230596	10085	161.49339234094475	260.9956371094588	-0.20745835382854244	14636
465	proline-rich nuclear receptor coactivator 2	594.284255084261	156.67063426761752	0.576973581193061	44697	150.96115194981613	143.18859870576586	0.022801655920688682	33083
466	RanBD1 domain-containing protein	59.8547297055811	77.59277880783829	-0.11108830662389022	13878	125.87795871175592	686.6171417261064	-0.7339605119106889	6099
468	Ras-related protein Rab-1A	54.05279861946554	378.754781228458	-0.8387238491578091	3585	87.12309476573665	426.44117549571934	-0.6857866149289118	6474
467	Transforming protein RhoA	612.5190553989687	141.37938908019748	0.6343809309637846	50246	220.06532932945993	78.86812919487889	0.4421471237824235	43838
470	Phosphoserine aminotransferase	12.491938356312218	272.15946366356184	-1.3063419030676282	1084	5.762592569998066	641.6037754231827	-1.9778300497768688	265
469	WD_REPEATS_REGION domain-containing protein	23.740596368049992	457.0266861584264	-1.2674806181651876	1206	20.75941329009293	430.9531349765987	-1.2977894492361322	1571
471	CHK1 checkpoint homolog	102.71800522387665	242.7933997640591	-0.37116778822932606	9993	35.73276728002131	566.0568960679147	-1.1885729889797076	2118
472	osteopontin	239.6559847273777	1.1215515094961765	2.054743085815698	59926	763.6065736333683	10.961974192935923	1.8056351663859147	59588
473	SWIM-type domain-containing protein	14.090422861379999	541.9649746213703	-1.556070405513122	578	5.762592569998066	364.9251426692732	-1.7332790278181909	505
474	aerolysin-like protein	0.0	923.7528346777117	-2.966025671247774	6	0.0	0.0	0.0	25341
475	ADP/ATP translocase	205.90974756077327	115.2361539402605	0.2504397193997062	30729	290.9133868232989	364.3574746890438	-0.0974639851066161	16069
476	zinc finger protein 239-like	340.42043285138874	1.1215515094961765	2.206635928066334	59958	700.5539316675953	12.157202689954588	1.7268974977004194	59487
477	Calponin	18.23466874901222	805.6104263172485	-1.6225791199574395	498	5.172253274898365	100.81769229572171	-1.2173795107181222	1958
478	lymphoid-specific helicase	135.51670238159332	393.9351767291171	-0.46134002873983976	9069	92.90915406590119	324.9831153257229	-0.5404871774251516	8436
479	Peptidyl-prolyl cis-trans isomerase	170.5059567613811	631.5632443330614	-0.5668247446355599	6651	32.26113169992257	114.19573819766597	-0.5394993902743374	8441
481	Sorting nexin-1	232.37377317448215	185.8469482354379	0.09656603898777	29202	338.07747232265035	229.48424603246661	0.16765769100156916	34865
480	NA_BLAST	762.4223814575632	17.865923907017493	1.6070868096847815	59557	298.66553993196936	13.416467974400733	1.3177779325404149	58553
482	Aldedh domain-containing protein	75.18849869438331	6.30285839053078	1.0183965364863006	56902	332.5730137844837	536.7182369077066	-0.20736385722407608	14637
483	Dynactin subunit 5	106.21104348393774	142.16936488908854	-0.12561057538164871	13735	100.89230343529913	600.9362475587095	-0.7714091163146349	5347
484	Serine/threonine-protein phosphatase 2A 55 kDa regulatory subunit B	61.09801005015554	431.4677021747783	-0.8428759954587495	3510	44.44705632551787	390.0079894983121	-0.9346798729018928	3830
485	RNA helicase	151.2057413137366	158.45533717832393	-0.020208025571281273	14850	256.83430377774425	388.35169613181563	-0.17900137302297742	15171
486	Cathepsin D	182.87955951370998	344.8236110460493	-0.27432118660886284	11776	127.98118186032332	302.72203139436056	-0.3719499438428345	11689
487	LIM domain-binding protein	236.9326212645666	1.1215515094961765	2.0498004086371555	59924	757.9847814443692	0.0	2.8802330678572785	59989
488	protein HEATR9	409.62906946517097	8.02463577723571	1.658020007560921	59637	608.5871178492912	6.0657939874918	1.935874809806954	59697
489	RRM domain-containing protein	215.38231898719658	167.9490748865808	0.10746595279845216	29282	250.4813719126465	327.80902247426707	-0.11643790511004315	15727
490	speriolin-like protein	695.4042362830044	25.71678447349073	1.4160772173189728	59142	350.9784119760527	15.870961755865542	1.319376186609781	58557
491	ZP1 protein (Fragment)	0.0	875.286498955579	-2.942646120520941	7	0.0	3.662529635968971	-0.6686216052879259	6704
493	zinc finger MYM-type protein 1-like	1.420882424821111	1.295326720258651	0.02312918513784801	27224	0.0	916.4517052664318	-2.962583212228406	17
492	RRM domain-containing protein	210.64593459971329	303.6737556162157	-0.15822511526558228	13179	132.01969000535527	316.6421305615632	-0.378022168956195	11638
494	Ubiquitin carboxyl-terminal hydrolase	286.7227726095688	165.64304634358695	0.23718704048232964	30583	443.41088935674924	106.81944949578605	0.6150875817957611	49663
495	MARVEL domain-containing protein	8.288491775264443	288.1138602521921	-1.4931237115713876	673	2.314423720065822	611.2834685923416	-2.2665445054362534	138
496	Epididymal secretory protein E1	232.3736416087866	649.2394183083966	-0.4450214903413723	9264	63.294651349312765	3.662529635968971	1.1395532403253068	57865
497	Tubulin alpha chain	27.2336346281111	0.0	1.450766790202351	59256	81.43090238623805	807.8520330801618	-0.991779027275118	3340
498	ULP_PROTEASE domain-containing protein	205.37700710288107	186.5100996366482	0.04163664539901614	27678	421.39672624502	143.3166722806208	0.4664040374172367	44034
499	BRF2 factor (Fragment)	13.735218700886662	116.6892811503618	-0.9023803241184609	3056	19.62566816022651	757.413240664021	-1.565497880227887	777
500	Interleukin enhancer binding factor 3	413.1809795044088	243.89897655263547	0.22820318065829462	30524	180.05571556180433	126.31451881516406	0.15293430619721501	34713
501	TPX2B protein (Fragment)	86.14102167334777	524.9040278844859	-0.7806838496180674	4077	33.48874375045495	251.47223120576598	-0.8645362425928689	4449
502	thromboxane-A synthase	0.0	2.590653440517302	-0.555173490301764	6949	1.157211860032911	892.824378334989	-2.6173593962058868	48
503	amyloid-like protein 2 isoform X4	611.9271142476609	80.18343224835559	0.8779414254584501	55291	287.63315612546955	35.199535427932126	0.9016432212996344	56061
504	nuclear protein localization protein 4 homolog	366.05518827734545	174.86813387524012	0.3195442118045868	31492	371.12034819994204	83.89238297517795	0.6418146940281896	49774
505	Ubiquitin-like domain-containing protein	270.97466454970544	0.0	2.4345284497741586	59994	653.8591807715736	52.17607417841786	1.0904316488774441	57552
508	dnaJ homolog subfamily A member 1	83.71372746046221	436.5860835318114	-0.7131097103507746	4862	57.625925699980655	331.27944174795357	-0.7534137588874997	5935
506	Ras-related protein Rab-7a	186.25413060409218	678.6214569288192	-0.5598356754093463	6700	51.22606037454991	8.507480411471114	0.739821827167179	53121
507	NA_BLAST	182.46535200834438	1.1215515094961765	1.9369004779560208	59872	761.6910843261328	4.857758132987637	2.1146172339378406	59807
509	Cytochrome c oxidase subunit 1 (Fragment)	456.5178605700288	405.43531672160225	0.0514166142830711	28121	110.48220357883073	6.1042160599482855	1.1956893833406217	58113
510	Serine/threonine-protein phosphatase 2A activator	184.6556460990244	182.11876856450462	0.005975302248741623	26639	140.8043792413513	417.3957860698574	-0.46989765877093626	10653
511	Sperm-associated antigen 6	310.10809903427764	61.19595683184191	0.6991491637264651	50544	587.3312321847644	24.34002009488017	1.3658149490333542	58725
512	ropporin-1-like protein	685.6947305172232	19.066375661435004	1.534294776377725	59443	337.18573657632373	15.870961755865542	1.30201544577402	58494
513	calcium release-activated calcium channel protein 1	13.676018007471107	306.5959847573381	-1.3213724260855741	1038	17.8781170050939	552.7685016683689	-1.4673695759728653	1024
514	tumor protein D54 isoform X1	265.17240454935103	239.60252044633307	0.043862855442774996	27716	269.44630058727387	170.03434201205278	0.19899772393583195	35205
515	cAMP-regulated phosphoprotein 19	28.832119133178878	50.84931779069252	-0.2400589418255114	12214	79.70681796127192	735.4508702056927	-0.9602335550192808	3692
516	Transcription factor	112.36817873054665	320.654828748501	-0.45289890578863207	9163	94.01943246560114	381.526123801812	-0.6048486675871292	7835
517	ENPP3 phosphodiesterase (Fragment)	816.7709861955633	22.525905155764676	1.5410853562630658	59448	199.0712487377021	6.1042160599482855	1.4496685216462544	58976
519	RING-type E3 ubiquitin transferase	88.80518444274333	513.5626617415212	-0.7581368601061649	4378	29.379835414923537	263.37328674601065	-0.9396321536012833	3811
518	Serine/arginine-rich splicing factor 2	303.1216935999166	283.6276542142074	0.028770306798890498	27514	148.8813955314152	200.73472531659118	-0.1290329331879519	15603
520	afadin- and alpha-actinin-binding protein-like	553.9670698627688	168.23369978410423	0.515780365024537	41015	282.58190754234107	10.987588907906913	1.3739466783046557	58750
521	ATP-binding cassette sub-family E member 1	130.24764331906553	339.62632944409484	-0.4141867006872147	9523	114.80231248586055	314.5078207172358	-0.4352928968653629	10976
522	AP3A hydrolase	331.4212696237466	107.62199410855123	0.48577103246292963	40779	388.66625994176763	132.49557902002533	0.46522591974958927	44032
523	BTB domain-containing protein	267.7774981910266	127.90479624532357	0.31912383042882014	31487	244.41371185048405	294.150514195462	-0.0801447200232117	16167
524	Ras-related GTP-binding protein	91.05494235822998	422.7319908335729	-0.6630441431183849	5514	60.554155445312674	306.00034030576467	-0.6978814799438331	6350
525	BAG family molecular chaperone regulator 5	13.853620087717774	399.82755917412135	-1.4311252623657693	782	21.349752585192633	437.2750761138003	-1.2924740540434954	1583
526	Protein phosphatase	120.7160027649222	388.8647195348434	-0.5055662544701167	8595	220.20612971045887	183.41238791399707	0.07900706581622312	33546
527	Corpuscles of Stannius protein	1.3616817314055552	0.0	0.37322137015828555	35569	3.4716355800987335	863.9852061167151	-2.286542276661954	131
528	3'-phosphoadenosine-5'-phosphosulfate synthase	104.96776313936331	350.7789190150552	-0.5210960430598963	8001	59.916882689879984	371.63130453103975	-0.7865416659038302	5242
529	Coatomer subunit delta	275.76978915066996	268.08373357110355	0.012231237946303791	26683	135.44439212512103	237.72277193674233	-0.2429381578089418	14251
530	speriolin-like protein	451.7230648833032	39.87050343049475	1.04442263380857	57327	512.1902035549997	24.416864239793142	1.3051563881843535	58505
531	Charged multivesicular body protein 1a	92.4758247830511	599.0852013607539	-0.8075136109703436	3842	39.18093612995355	141.9421407788052	-0.5511402313793579	8324
532	BTB domain-containing protein	452.13681190873433	344.01766051623844	0.11838801881238521	29356	115.67792358389558	27.95132030090716	0.6053203176010654	49599
533	cathepsin L1-like	6.808408657027775	0.0	0.892562534275424	55498	16.177499310294266	835.3720474774299	-1.6874395699882756	557
534	Endo/exonuclease/phosphatase domain-containing protein	293.2351777995188	16.223046765233896	1.2325846135134026	58371	638.5572925593144	9.72832362346077	1.7753475896686188	59554
535	NSFL1 cofactor p47	179.80099189040553	265.57198037550756	-0.16861368966262733	13017	134.40451391592057	309.85498030401607	-0.36092468726728694	11774
536	B30.2/SPRY domain-containing protein	19.18194562650888	117.38438199341171	-0.7683313795488594	4237	32.89840445535525	691.2786452459441	-1.310101677989275	1519
537	Dolichyl-diphosphooligosaccharide--protein glycotransferase	134.86556053686996	270.15306137933345	-0.30010512719853666	11431	178.9454371621044	297.41601574938056	-0.2196812888479077	14537
538	matrin-3 isoform X2	335.38758451689324	224.75370064627913	0.17320508018926736	29797	114.75537902552757	236.48912136726716	-0.3121025393994471	13625
539	COP9 signalosome complex subunit 5	241.78727547318547	91.24114685347469	0.42030122754975485	40380	507.7652146044915	87.49087582371945	0.7596189165065542	53994
540	RRM domain-containing protein	14.149623554795554	605.0414826894375	-1.6021005106196744	516	7.486676994964187	236.0111048894363	-1.4460310217322947	1075
541	Heterogeneous nuclear ribonucleoprotein K	400.1561691245088	139.041411095364	0.4570569971429089	40586	211.159635401694	176.12575071451562	0.07838105645049696	33539
543	Lysine--tRNA ligase	62.814895942054434	401.9757872272726	-0.8003568869670312	3895	88.25683989560306	314.8536193693442	-0.5488443510970165	8341
542	LRC46 protein (Fragment)	284.59148186376103	3.7122049500134784	1.7825210787495256	59764	641.2706506922106	1.220843211989657	2.4612001777450314	59930
544	serine-rich coiled-coil domain-containing protein 2 isoform X1	585.7592236667253	24.07390733170713	1.3692379088320372	58976	321.0280329552585	42.48617262741358	0.8695424936890945	55662
545	Alpha-galactosidase	273.75722870593216	72.60122185848597	0.5720641031386888	44656	593.5668303990299	0.0	2.7742006771923577	59982
546	NA_BLAST	318.63352514889993	0.0	2.504652324533021	59998	633.8345781985167	0.0	2.8026605738985415	59984
547	Coiled-coil domain containing 110	332.0134739064454	6.72930905697706	1.634321132711873	59603	618.0831510721569	4.883372847958628	2.0221226125671525	59756
548	Tubulin alpha chain	0.0	6.129083179768305	-0.8530336819459305	3432	2.314423720065822	837.4596467475656	-2.4030741374081144	101
549	BTB domain-containing protein	47.5995941229311	266.8992565376059	-0.7413388660857867	4581	36.913445870220706	498.9745561959111	-1.1201546452698066	2453
550	F-box domain-containing protein	647.4492406510365	72.49037217172501	0.9456455392709475	56224	254.33581725728396	4.883372847958628	1.637485367903862	59349
551	EF-hand domain-containing protein 1	220.59244048769992	2.243103018992353	1.8345941960752068	59796	687.3479245220285	6.078601344977294	1.9878605530090767	59735
552	Cyclin-T1	186.43193003288218	163.7315190251997	0.05606687407323938	28178	352.4135535571461	189.49098925897437	0.2684087636753169	35852
553	Dolichyl-diphosphooligosaccharide--protein glycosyltransferase subunit 2	188.56308921299438	305.97978415920954	-0.2093559988376856	12469	168.43666350114222	210.32216800771147	-0.09593766673148159	16074
557	tropomyosin beta chain isoform X2	416.43728077365546	111.35017377948452	0.5700174842217751	41305	332.0332789906545	72.87917935230006	0.6539655707208256	52124
556	FAM194 domain-containing protein	258.778729660471	1.1215515094961765	2.087950008196298	59937	674.2665931091692	0.0	2.8294752647694628	59987
554	Dihydropyrimidinase-related protein 2	263.6925845625055	17.34459827473007	1.1592335689348978	57973	583.503924611231	41.354980917822395	1.1398829411332796	57867
555	ATP-binding cassette sub-family F member 1	217.69140916179435	75.94990166605469	0.4536236538303762	40556	459.32658359427467	141.98056285126168	0.5077890535147972	44232
558	Tubulin polymerization-promoting protein family member 3	270.97466454970544	1.295326720258651	2.0736839373708738	59933	657.5926214244412	0.0	2.8186168607630737	59986
559	NA_BLAST	0.0	806.0199289030974	-2.9068842595123794	11	0.0	4.883372847958628	-0.7696263718754691	5401
560	Terminal nucleotidyltransferase 5D	38.1862891727711	1.1215515094961765	1.266480558467788	58548	103.86746664096412	697.7542746729716	-0.8236837011602616	5004
561	Phosphoglycerate kinase	62.63729386180776	338.3000266416743	-0.7268721904938653	4768	83.6514591856379	360.33633904348096	-0.6302771914048698	7662
562	CSD domain-containing protein	253.3320027348488	2.243103018992353	1.8944402666253854	59848	636.9740085153472	19.469454604407037	1.4936967143195192	59067
563	BTB domain-containing protein	0.0	812.4026608982272	-2.910305588785961	10	0.0	6.09140870246279	-0.8507325159921287	4613
564	Glucose-6-phosphate isomerase	5.446726925622221	1.1215515094961765	0.4826856939536446	40755	29.450235605423007	790.9139164021326	-1.4150873176550074	1150
566	Oxidative stress-responsive protein 1	196.43717613434995	226.82302845450903	-0.06216868978828018	14421	170.16074792610834	269.55434695087195	-0.19885034049525002	15004
567	PIP49_N domain-containing protein	30.31220225141555	336.1038744257637	-1.0320501305003964	2215	63.45891846047819	399.3136703247515	-0.7931174067722897	5181
565	NF-kappa-B-repressing factor	115.97968416028664	231.7516598798598	-0.29878234240282947	11473	221.97714759575797	293.7662934708971	-0.12121746493986024	15659
569	CSD domain-containing protein	89.75252710308776	39.79160318557342	0.34728795304979565	31637	241.93134997831535	474.00283133337405	-0.2912126347509448	13774
568	Histone H2A	160.85578325471107	436.22255838936667	-0.43157433941807677	9388	19.555267969727037	226.01382675878008	-1.0431291667716653	2962
570	calcium-responsive transactivator isoform X1	79.21421162948889	405.008866055156	-0.7042841979369474	4931	9.777633984863519	337.8447226773797	-1.4974772955275049	948
571	F-box only protein 24	283.4666029060177	5.781532758243357	1.6227034225027128	59593	557.9983302301739	51.07049718379767	1.0308187861565279	57115
572	circadian-associated transcriptional repressor	12.373536969481108	462.57151818190573	-1.5398704624797606	599	13.839608860061954	330.2122868257899	-1.3486839851967127	1379
573	ADP-ribosylation factor-like protein 9	219.46756152995658	3.5384297392510042	1.6864390822398045	59670	615.3661218983232	72.77672049241609	0.9219194138808678	56120
574	Axonal membrane protein GAP-43	656.8626113840443	23.995007086785797	1.4202819404122096	59151	277.95306010220946	4.883372847958628	1.675904758087496	59417
575	zinc-binding protein A33-like	58.67071583726998	4.8337564595096545	1.0098129530988966	56883	366.366825027103	396.0737834858039	-0.033771279144457725	16551
576	Serine/threonine-protein kinase PLK	11.071055931491108	236.41164112860702	-1.2937567478881349	1133	5.786059300164555	558.8983324432882	-1.9164915236088542	309
577	ADP-ribosylation factor-like protein 4D	82.64804919613442	701.3840628193477	-0.9241188318275102	2893	23.59377611475898	14.624503828904894	0.1970189803949421	35183
581	W2 domain-containing protein	364.7526414565077	340.49520549790725	0.02980286059161591	27543	165.6763719079131	24.314405379909175	0.8185063079487418	54795
582	Torsin	18.353070135843332	741.1127404809197	-1.5837200170489734	538	9.210761419930309	43.71982319688874	-0.6414419490857985	7544
579	TRAMP-like complex RNA-binding factor ZCCHC8	125.80745974720331	171.66127983659428	-0.1340501530648009	13575	242.87736126684985	306.9138069381024	-0.1012576758770073	15891
580	Protein phosphatase 1 regulatory subunit 22	179.26811986681776	231.71971043802023	-0.11091423864993959	13880	119.26689281482676	318.06789149332076	-0.42373701158719773	11187
578	Glutamine synthetase	23.148589433894436	10.362613762069207	0.3274135234504104	31526	75.59790962574051	712.972061197077	-0.9694642997111986	3637
583	RNA polymerase II elongation factor ELL	191.28665002434883	104.95244042311262	0.25883816896688566	31079	352.648220858811	205.18264801004295	0.23431936458427347	35422
584	Mitochondrial import inner membrane translocase subunit TIM23	80.99036399765109	702.2219627909983	-0.933329611541679	2841	38.59059683485385	4.844950775502142	0.830811190853559	55136
585	ABI family, member 3 (NESH) binding protein a	0.0	813.9516364338474	-2.9111318361594387	9	0.0	0.0	0.0	25341
586	Nucleolar GTP-binding protein 2	77.79346077036331	11.910615938011663	0.7855432139761729	53680	254.49641332751196	493.5363227252085	-0.28681338732049594	13811
587	cardiotrophin-2-like	630.0435789583854	24.247682542469608	1.3978378311672839	59085	284.87286453224044	10.987588907906913	1.377441092244526	58759
588	WW domain-containing protein	147.1798968129355	257.5473445982719	-0.2417507937045642	12202	212.38724745222638	217.2117771251426	-0.009709724871351152	17691
589	Complement component 1 Q subcomponent-binding protein, mitochondrial	28.06244433592888	449.9977508426838	-1.190842237607339	1491	14.973353989928373	319.30154206279593	-1.3021629132527457	1560
591	NA_BLAST	501.5722853560254	26.317010350699483	1.2647653682736737	58545	407.47059254616704	14.650118543875884	1.416643163858122	58880
590	cold shock domain-containing protein E1 isoform X1	305.3123823876832	152.78465410684157	0.2992515529393525	31355	247.41234178631552	164.93324408684077	0.17523976497681373	35004
592	Activated RNA polymerase II transcriptional coactivator p15	199.33807589455998	210.26840598867	-0.023071057224518843	14808	125.17028576582376	306.1412212381051	-0.38638102005163716	11561
593	EH domain-containing protein 1	199.9894808706744	210.42620647851265	-0.02198548905178545	14824	355.2479163818121	98.44004265916988	0.554191030984764	46784
594	Prosaposin	9.531772119838886	7.250634689264482	0.10601409511067239	29267	158.32682425301041	629.2205591542395	-0.5972036669464602	7902
595	Cyclin N-terminal domain-containing protein	5.565128312453332	379.8603580170344	-1.7635225527239553	364	4.038508145031944	407.2662901134787	-1.90864155745177	317
596	Nuclear receptor coactivator 4	417.20688978805765	98.22313136613555	0.6247782546221269	50211	231.14097555535534	139.60291321470984	0.21775748608046278	35343
597	Peptidase_M24 domain-containing protein	113.61159064081664	33.662520005805106	0.5193684066988875	41023	290.88992009313245	395.84325105106495	-0.13339990118982542	15575
598	SPAT7 protein (Fragment)	547.6324641016088	30.550540933000384	1.2402746928267763	58452	341.8615174767884	20.75433460382417	1.1975729388191836	58116
599	ribonucleoprotein PTB-binding 2	207.09389299477994	189.44830349869045	0.03848222665786194	27661	343.6017265500461	95.95993416273409	0.55072513712327	46732
600	Receptor expression-enhancing protein	135.57596885785665	383.80926370181186	-0.44987122843108684	9199	120.11536614175785	173.6840642905363	-0.159054041465598	15337
601	MARCKS-related protein	48.132400363671096	750.2589277676516	-1.1844216639729932	1517	0.0	1.220843211989657	-0.3465178991287246	12224
604	PHD finger protein 12-like	0.0	784.4267986848242	-2.8951057152720447	13	0.0	4.883372847958628	-0.7696263718754691	5401
605	F-box only protein 24	345.57109052708546	21.05680322474355	1.1962497641708538	58198	538.3059329203854	9.766745695917256	1.6997507426022007	59449
603	cytosolic carboxypeptidase 2	435.85622652236987	16.39682197599637	1.3998686108044969	59091	467.80987637904377	8.5459024839276	1.691179758830579	59438
602	Eukaryotic translation initiation factor 3 subunit A	204.42986179107993	26.06433489501568	0.880266215178366	55298	599.0206844359261	38.8748724213866	1.1774669154659494	58043
606	Nucleobindin-1	395.2423800053221	169.33927657268057	0.3666461250712487	31909	203.41482437489844	109.1714844173669	0.2684431870661624	35853
607	protein FAM171B-like	0.0	785.2797000177168	-2.895577063299362	12	0.0	1.220843211989657	-0.3465178991287246	12224
608	PKS_ER domain-containing protein	534.0744527838822	170.12925238157163	0.4950899629727966	40872	177.2719572384087	21.91114102838635	0.8910363139978494	55726
609	tax1-binding protein 1 isoform X1	335.5655155113788	55.84087474004483	0.7724088633393051	53622	434.95473434308406	50.891194179000735	0.9243477330513743	56125
610	5-aminolevulinate synthase	97.68574893501108	192.6871069791759	-0.29284627096899174	11534	63.482385190644685	460.5351339290313	-0.8547636733193502	4523
611	mitochondrial uncoupling protein 2-like	110.59209214523221	642.6998591831018	-0.761049994245959	4358	33.39487682978899	21.85991159844437	0.17741921195014723	35109
612	Dual-specificity kinase	290.5118143367077	4.659981248747181	1.711841168064492	59701	582.6789180144664	3.662529635968971	2.0975524019586183	59800
613	RDH16 dehydrogenase (Fragment)	431.47517786107545	14.927720044975246	1.433807572287464	59212	458.21997623551215	6.1042160599482855	1.8105046106339608	59593
614	polycystic kidney disease 2-like 1 protein	260.081210698461	0.0	2.4167756179600572	59993	628.7092583839514	0.0	2.799140078621267	59983
615	GST class-pi	209.6989866364555	0.0	2.3236624468598617	59986	465.75358669080936	205.34914365735438	0.35448499298978536	39173
616	Golgi to ER traffic protein 4 homolog	42.212067890724434	326.61013671750686	-0.8797522812352139	3215	39.79474215521974	388.51819177912705	-0.9799235529625084	3397
617	Arrestin_C domain-containing protein	537.7450273413422	126.70434449090607	0.6251776024393526	50216	150.74995137831772	81.36104504880018	0.26540671201370436	35839
619	cardiotrophin-2-like	592.7453001868477	14.927720044975246	1.5714465713024506	59500	312.5286155221978	13.429275331886227	1.3370326642360175	58614
620	DBIRD complex subunit ZNF326 isoform X1	335.68358798397105	397.7892074480534	-0.07352144962040251	14284	68.46690462421112	41.3293662028514	0.2151361817417119	35316
618	Junction plakoglobin	227.04525028714772	266.646581081922	-0.06954066886448913	14339	57.696325890480125	275.6969850832767	-0.6733935097135526	6582
621	Serine/threonine-protein kinase PLK	5.446726925622221	20.109026926009847	-0.5151289393753516	8043	35.826634200687266	728.2497402577421	-1.2967142551263668	1572
622	C2H2-type domain-containing protein	181.10367027693883	1.295326720258651	1.8994741866313838	59851	541.8677643802126	128.65374637925942	0.6219089835689433	49685
623	Protein kinase domain-containing protein	209.93559206157437	183.7456709853684	0.05757559561108671	28805	235.34375081155267	205.41318044478186	0.05880669799759318	33406
624	Protein transport protein SEC23	211.59327726005773	273.9122171324286	-0.1116445134633148	13870	254.9694189717792	89.98379167764075	0.44922405088502304	43979
625	lysosome-associated membrane glycoprotein 1	56.716961388861094	155.28043258151772	-0.4326011458489769	9378	94.1132993862671	492.2514427257914	-0.7148271170251198	6232
628	PIPK domain-containing protein	66.95914182968664	494.55921160408764	-0.8628476672709335	3363	43.762850109752215	189.70871433622779	-0.629452807521927	7670
630	PHD finger protein 12-like	0.0	782.9107459507214	-2.8942666178531797	14	0.0	1.220843211989657	-0.3465178991287246	12224
629	Protein O-mannose kinase	2.782564156226666	14.32749416776649	-0.6076848567024834	6301	4.6053807099651545	765.9293841821101	-2.1361502630419014	195
627	CN hydrolase domain-containing protein	208.9293118392055	77.08742789647067	0.42949196419282926	40422	539.6472075808127	25.509633876927843	1.3095102344624725	58515
626	Sestrin 1	191.46405475605218	322.48745582196693	-0.22550781318704358	12326	99.168219010333	210.14286500291456	-0.3238464581194223	13586
631	Uroporphyrinogen decarboxylase	128.88596158765998	357.760903527716	-0.44124289516776116	9304	84.78520431550433	234.41884831036725	-0.43842884079801203	10935
632	IRF-2BP1_2 domain-containing protein	78.68140538874887	446.96467201480044	-0.74988678004459	4511	29.379835414923537	245.3295930733612	-0.9089311727032746	4192
633	Heterochromatin protein 1-binding protein 3	274.5856437166633	242.7933997640591	0.05323464605028116	28139	109.6065924807957	202.72815422857815	-0.26527003752960265	14017
634	Synaptosomal-associated protein	60.20993386607442	133.00720288143683	-0.34030623203361887	10657	93.42909317050143	514.6662149469796	-0.7372628594887223	6077
635	mitochondrial uncoupling protein 2-like	19.06354423967777	0.0	1.3024076538973768	58707	67.52089333567662	706.9277376736886	-1.0141659125633065	3230
636	zf-3CxxC domain-containing protein	0.0	602.5297294938415	-2.780698668032568	24	0.0	184.77411205832715	-2.2689851941918264	137
637	akirin-1	140.4306888493233	261.8438007045743	-0.2691540817895977	11879	151.17235252131454	253.88830291477427	-0.2240141510273063	14506
638	HSac2 domain-containing protein	99.22509852951109	145.4231697308161	-0.16463331224357397	13069	173.06551094127389	391.22883271030173	-0.35282678622292374	11825
639	CRIB domain-containing protein	44.52102649962666	422.2745640849647	-0.9684101242786123	2600	35.70930054985482	292.59667968884946	-0.9029750301559356	4218
642	PHD finger protein 6	72.93874077889664	201.6275696133057	-0.4378264853747953	9322	154.76132175224572	366.69670225313916	-0.3730301110028862	11674
640	HATPase_c domain-containing protein	190.87198203904885	151.1098275232183	0.10085428795213941	29228	137.2858102009196	337.3324283779599	-0.38856600737962566	11531
641	ADP-ribosylation factor 1	382.57283956876324	289.2354117616883	0.12109744779197754	29378	131.26508359909013	53.40972474789302	0.38576868189722285	39411
644	DNA helicase	77.79332920466777	272.3172641534045	-0.5401776140419235	7310	34.032149585221674	408.8841614075187	-1.0681943501936915	2852
643	Heat shock 110 kDa protein	233.73538912303997	149.38805013651339	0.19336524103673286	29959	329.101378204385	112.9877023431618	0.46178933790745863	44019
645	Protein FAM118B	445.5658638538465	30.550540933000384	1.1508787122916142	57949	436.80349450075755	12.208432119896571	1.5204279551082223	59109
646	zinc-binding protein A33-like	0.0	767.0662256891744	-2.8853986682234005	15	0.0	1.220843211989657	-0.3465178991287246	12224
647	thioredoxin domain-containing protein 5	94.0151085947033	328.7423900497382	-0.5403821124283504	7308	66.93055404057694	297.63374082663404	-0.6430737177729458	7514
648	NmrA domain-containing protein	94.54791483544331	663.2832609383174	-0.8421320951474159	3566	13.816142129895464	19.45664724692154	-0.14009932077834839	15528
649	6-phosphogluconate dehydrogenase, decarboxylating	72.52427014213998	427.2980704761567	-0.7653153957997615	4324	29.946707979856747	262.3445538963034	-0.9299098845099648	3854
652	protein phosphatase 2C-like domain-containing protein 1	236.99182195798215	2.4168782297548272	1.842932532034704	59809	609.4121244460557	1.220843211989657	2.439105252174134	59925
653	UDENN domain-containing protein	0.0	496.328913153552	-2.6966437084942956	31	0.0	275.53048943596525	-2.441743022309038	90
651	Lissencephaly-1 homolog	182.93895755566882	209.20978000317533	-0.057979196836937134	14475	290.51445241046855	148.16162305612295	0.2910029902877846	35948
650	AKP8L protein (Fragment)	44.75782927328888	409.8266477937458	-0.9531931922685146	2701	33.44181029012197	292.85282683855934	-0.9310439026857424	3849
654	Perilipin	5.446726925622221	0.0	0.8093392744910598	54018	20.78288002025942	746.9763681279906	-1.5357725774066449	860
655	Hepatocyte growth factor-regulated tyrosine kinase substrate	448.22956614330764	77.94032922936323	0.7551693983811143	53551	279.2510723432413	77.76255220025868	0.5512275025859064	46749
656	NEDD4 family-interacting protein 1	127.28747708259219	121.33328767818918	0.020639616877497935	26938	110.14999831556241	436.54091248625946	-0.5951092077307057	7926
657	speriolin-like protein	212.4223500992666	1.1215515094961765	2.00258631729011	59897	607.9227073227546	9.72832362346077	1.7540303039430383	59528
658	NADH-cytochrome b5 reductase	465.16162228863436	239.69739541217422	0.28706512567504777	31270	137.54761527368845	15.84534704089455	0.9151190924004989	56095
659	GHMP kinase	2.7233634628111103	53.42399651029001	-1.1648549973816837	1601	8.643888854997098	700.9045100095209	-1.862025836405059	353
660	DALR anticodon-binding domain-containing protein 3	178.61710958778994	24.769008174757026	0.8432500001290532	55192	604.8536771964236	21.85991159844437	1.4232932015582702	58906
661	Heterogeneous nuclear ribonucleoprotein A/B	266.47475402164554	451.245153400183	-0.22809112452968808	12307	74.25296392437568	18.22299667744639	0.5927025189110314	49555
662	Ribosome biogenesis protein BRX1 homolog	57.42736970984777	149.3251246125119	-0.4104152368969086	9548	54.861963065814074	509.64196116668063	-0.9610003060367671	3689
663	P121C protein (Fragment)	404.89275086053544	25.29033380704445	1.1886151946429822	58183	387.7708531545035	57.13629117128947	0.8252463753191721	54817
666	Transmembrane 9 superfamily member	49.079677241167765	409.62092314114375	-0.9137795537988487	2983	33.46527702028847	269.40065866104595	-0.8946259715990919	4261
665	STXB4 protein (Fragment)	2.841764849642222	743.6714444795974	-2.2874339218689137	117	1.157211860032911	3.662529635968971	-0.3347288059781754	13124
664	5'-3' exoribonuclease	356.10887973790216	151.56822763150421	0.3693365482246252	31927	213.5209925820928	103.37464493707049	0.31287478665705704	36304
667	RNA exonuclease 5	226.45357226723104	8.02463577723571	1.4014630786610396	59095	570.7276606905359	26.70486237394651	1.3146332071644606	58544
668	Fibrillar collagen NC1 domain-containing protein	103.19174233689665	5.9553079690058315	1.1755169359787219	58102	173.20631132227282	498.18501888756066	-0.45719765818062796	10767
669	AD domain-containing protein	43.33694684846777	546.5939797879556	-1.0916928816645666	1912	40.95195401525265	138.30522585780722	-0.5212152147653885	10094
670	Solute carrier family 25 member 36	226.33517088039991	3.36465452848853	1.7167167562596533	59703	593.3754255167605	0.0	2.7740608451954993	59981
671	coiled-coil domain-containing protein 192	170.6246212796033	20.28280213677232	0.9065507844201027	55879	529.1619006500171	99.57123436876108	0.7219347340399203	53069
672	Cofactor required for Sp1 transcriptional activation subunit 7	145.5814780907155	194.20315971327875	-0.12440774652739928	13741	163.26441022624385	281.90366000310894	-0.23609508734905882	14304
673	ADF-H domain-containing protein	287.0775820729755	259.0483959711326	0.04445528389978511	27747	126.77703653995744	140.77252699675753	-0.045139268857856935	16500
674	ADP-ribosylation factor-like protein 4A	157.65881424457552	430.5668766791263	-0.434583900410756	9366	58.14586480458088	127.47132523972626	-0.33688181785233834	13102
675	Histone H4	1.3616817314055552	0.0	0.37322137015828555	35569	1.157211860032911	749.8448415998587	-2.541657402143347	62
678	F-box and leucine-rich repeat protein 5	366.5878629523899	170.20815262649296	0.3318367222171042	31541	175.73560665477453	114.06766462281102	0.1863707560939717	35136
679	DBIRD complex subunit ZNF326 isoform X1	40.85045194216665	0.0	1.6217001522917476	59586	109.77085959196111	606.7715091114624	-0.7393148116349629	6067
677	Pescadillo homolog	167.1905863644144	336.53032509221	-0.3025111130380361	11412	65.13606942511133	208.71710407115697	-0.5011954715112311	10336
676	C2H2-type domain-containing protein	117.16363224574998	619.8733544088939	-0.7205191895927754	4815	24.727521244625404	0.0	1.4103979454937334	58862
680	Glutathione transferase	284.94648867571107	292.47324188249604	-0.011283741632400198	14914	244.53471654225396	9.766745695917256	1.358028450986224	58691
681	Ubiquitin-like domain-containing protein	201.8247023665566	145.1704942751323	0.1422611318178304	29522	140.07323956525266	304.6386161614346	-0.33576358519144006	13105
682	S-adenosylmethionine decarboxylase proenzyme	309.81176665296107	236.56944161844964	0.11670687495461139	29350	118.74695371022653	137.16122679073052	-0.06212170681774372	16359
683	Polyketide_cyc domain-containing protein	222.48666532845442	368.2183922556263	-0.2180317114498818	12399	69.64758321441053	128.74339788165787	-0.26398795794390356	14025
684	Eukaryotic translation initiation factor 3 subunit J	94.07430928811887	400.09620935072496	-0.6251853786448163	6157	51.91026659031557	220.98957297848102	-0.6227926260365917	7707
685	ADP-ribosylation factor-like protein 8B	171.3940329454622	296.8335968724777	-0.23745145684458963	12238	57.625925699980655	251.2032766985705	-0.6336610114923001	7620
686	UBC core domain-containing protein	43.1593447682211	287.5136343749833	-0.8151437208082837	3792	79.65988450093894	346.33939573136536	-0.634096448612054	7617
687	F-box domain-containing protein	2.841764849642222	736.2630093004902	-2.2830916659572735	119	0.0	2.441686423979314	-0.5367712987227418	8707
689	ADP-ribosylation factor-like protein 9	597.8367571691288	17.1708230639676	1.517933850379739	59399	260.0749430971155	9.766745695917256	1.3846807366202794	58799
688	NA_BLAST	226.03916741332213	0.0	2.356100785493319	59989	584.211597557163	0.0	2.7673129242632024	59980
691	AP-2 transcription factor	0.0	175.81591017397383	-2.2475213409365606	124	0.0	567.0856289176219	-2.7544138029003546	27
690	Serine/threonine-protein kinase	47.54039342951555	623.2380089373825	-1.1092469166357448	1840	52.52407261558176	20.6646831014257	0.39279681042583114	39439
692	farnesyl pyrophosphate synthase isoform X1	5.446726925622221	0.0	0.8093392744910598	54018	13.296203025295233	724.7235726983633	-1.7055505228049146	533
693	PHD finger protein 12-like	0.0	0.0	0.0	20792	0.0	742.8399662650581	-2.871479509142707	18
694	trifunctional enzyme subunit beta, mitochondrial	154.93558234745996	248.8595574198259	-0.20475073986413542	12522	228.54128003235414	145.77116606208563	0.19422005453409147	35176
695	Monocarboxylate transporter 1	26.10875567036777	77.94032922936323	-0.4641893500198403	9045	76.77858821593992	567.0472068451654	-0.8635243728400034	4454
696	Ubiquitin carboxyl-terminal hydrolase	305.0165762691488	10.441514006990538	1.4272614553248337	59174	503.46857242762815	15.832539683409056	1.4766844685666989	59029
697	Serine/threonine-protein kinase	59.795529012165545	261.7019749356515	-0.63559169590239	6078	36.913445870220706	391.2928694977292	-1.0148171559612187	3226
698	Heat shock 110 kDa protein	281.39438128792995	23.821231876023326	1.0560327197424688	57355	496.47469676616026	2.441686423979314	2.159999697244839	59830
699	Glutathione transferase	547.2768652440288	112.81927571050566	0.6827841033990698	50504	187.63993051837193	6.1042160599482855	1.4241174666532865	58908
700	R3H and coiled-coil domain-containing protein 1	254.81195428738994	23.821231876023326	1.013097503825918	56891	463.5058921203056	59.44990402041383	0.8855956116176028	55708
701	G2/mitotic-specific cyclin-B3	70.74818355682555	431.1680759160128	-0.7798417720256858	4087	59.893415959713494	195.3390581692127	-0.5084363658592832	10261
704	Creatine kinase	120.36073282158108	120.32258585545395	0.00013653198017170678	26595	198.9971775062652	331.74050661743144	-0.22108180686220946	14522
705	Wee1-like protein kinase	2.841764849642222	464.64084599013563	-2.0835202909676855	175	1.157211860032911	265.413800837072	-2.0916639192070625	208
702	Tubulin alpha chain	402.6430587278966	18.813700205751196	1.3090319009659457	58753	415.63780471595936	4.883372847958628	1.8501323023647418	59626
703	GrpE protein homolog	9.650173506669997	17.091922819046268	-0.23012804324292213	12292	17.8781170050939	694.4544952974643	-1.5663100451881673	776
706	Pyruvate dehydrogenase E1 component subunit beta	34.8116522995411	118.23728332630427	-0.5223877133978423	7989	49.66624306074921	535.9456512077091	-1.0252116270925822	3162
707	zinc finger protein RFP-like	230.12421260753882	1.1215515094961765	2.037191864080724	59920	582.7493182049658	0.0	2.7662263863364913	59979
708	Kinesin-like protein	232.9066451980699	125.93034340293482	0.2654771051121218	31117	240.80127588938637	201.7122287363564	0.07657863957298283	33521
709	Histone H4	5.624329005868887	713.2787040364396	-2.0327258078735317	200	0.0	4.883372847958628	-0.7696263718754691	5401
710	dnaJ homolog subfamily C member 7	135.5167681644411	205.08709910763537	-0.17886480769351776	12854	98.62481317556629	320.4711558448436	-0.5087744917444696	10257
711	syntenin-1-like	137.29292053260332	229.06613147350137	-0.22105274160604924	12368	188.69960441680144	206.4034912220326	-0.038749637342266725	16529
713	Kinesin-like protein	24.80627463237777	114.88860351873554	-0.6523154148011797	5765	34.079083045554654	560.7508804229346	-1.2044955292114077	2001
712	Glycogen synthase kinase-3 beta	335.44704834169994	107.81174404023352	0.490240951328911	40805	262.74136776967873	109.31236534970733	0.37855405716404533	39391
714	AMP-binding domain-containing protein	22.37891463664444	81.13120854708929	-0.5456838682217844	7249	15.563693285028075	613.8746990552793	-1.569629443064916	771
715	protein FAM78A	299.5105828672633	7.850860566473236	1.5308742717768686	59438	503.6093728086271	4.883372847958628	1.9333289411337966	59693
716	NA_BLAST	627.6751565246765	13.806168535479069	1.6279836100355363	59599	209.4861554779983	8.5459024839276	1.3434065422923411	58655
717	Endotoxin_N domain-containing protein	0.0	0.0	0.0	20792	0.0	725.8291496929836	-2.86143233649091	19
718	Methylenetetrahydrofolate reductase	32.38429230380777	430.33017594436234	-1.1112676682516274	1829	30.60744746545592	229.61231960732158	-0.863093079376762	4456
719	calcium-responsive transcription factor-like	5.565128312453332	221.8314715051567	-1.5307333096272788	612	9.234228150096799	489.2206178574793	-1.680336478593058	579
720	Ubiquitin carboxyl-terminal hydrolase	187.14214100532553	404.92996581023465	-0.3339650303160301	10717	105.97068978953152	74.11282992177522	0.1535506717181817	34715
721	WD_REPEATS_REGION domain-containing protein	47.30359065585333	195.6882363652197	-0.6097989708727327	6286	88.87064592086925	404.3635388200216	-0.6542268196105138	7419
722	T-complex protein 1 subunit zeta	119.35425525066886	151.7420028422667	-0.10349703120809271	13963	153.51024297154686	323.1433747035619	-0.32177987384375795	13598
723	Histone H3	233.55791860848882	117.65303217001531	0.29597125812805414	31341	412.3304362470261	34.06834371834094	1.0713821318366186	57436
726	Smg4_UPF3 domain-containing protein	160.85604638610218	55.588199284361025	0.45640305349473076	40579	512.1322569718543	38.926101851328575	1.108972406198671	57668
725	Sep15_SelM domain-containing protein	138.65453648116107	317.71662488645876	-0.3583496700080786	10456	82.40038040493904	208.81956293104093	-0.4006779464860862	11410
724	CCR4-NOT transcription complex subunit 10	166.48037539197108	23.647456665260854	0.8321918139341927	55158	406.52091021669503	191.5356476009033	0.3256387475689744	36351
727	spermatogenesis-associated protein 7	167.48685296288326	3.5384297392510042	1.5696604021159881	59499	512.8670676888904	104.54425871911818	0.687416171840519	52251
728	Eukaryotic translation initiation factor 6	24.510271165299994	0.0	1.40671507503345	59110	62.27823987027879	641.2881103417956	-1.0064754922410502	3265
729	Dual specificity protein phosphatase	215.1457135620777	1.1215515094961765	2.008093046818745	59901	579.2776826248671	0.0	2.7636358679981843	59978
730	GTSE1 protein (Fragment)	29.24652398708777	218.9721678880358	-0.8616922633738924	3366	31.71772586515585	440.28443051800906	-1.1299354956313066	2395
731	U2 snRNP auxiliary factor large subunit	184.0043726886055	338.42587768967735	-0.2635629563438008	11953	81.9039080305053	139.78221621950678	-0.22997279430269835	14448
732	zinc finger protein 850-like	60.50600311599998	321.0653046940274	-0.7190264359551901	4826	89.39058502546948	255.07072405430745	-0.45223673222964106	10816
733	PHD domain-containing protein	118.64384692968218	186.32034970496588	-0.19469459135655307	12637	118.27394806595927	309.35549336208175	-0.41531384190258647	11270
734	Serine/threonine-protein phosphatase 2A 55 kDa regulatory subunit B	259.9035428353666	66.62993916856033	0.5863409796800854	50023	426.0292447260891	46.174316978353545	0.9567519974496003	56412
735	WW domain binding protein 1-like isoform X1	41.67926164998443	350.33649362768904	-0.9155063651460236	2973	21.91662515012584	300.8864350230671	-1.1196929378555718	2458
737	ATP-dependent DNA helicase PIF1	16.75458563077555	343.57523512887235	-1.2879735202948706	1147	13.839608860061954	331.44593739526505	-1.3502985760582753	1375
738	Polyketide_cyc domain-containing protein	6.926810043858887	71.38479538314864	-0.9605489000862916	2654	6.919804430030977	627.8204129374529	-1.8998121740983416	324
736	hepatocyte growth factor activator	274.6451075414699	4.486206037984706	1.7010781747556667	59685	514.4034182725246	12.157202689954588	1.5929837294085603	59261
740	protein SET-like	215.20458534125441	358.3611294049247	-0.22066619910816512	12371	59.37347685511327	109.33798006467833	-0.2618788419437026	14040
739	I20RA protein (Fragment)	2.7233634628111103	1.1215515094961765	0.2442818521861049	30654	6.919804430030977	701.1222350867743	-1.947698269317017	285
741	zf-4CXXC_R1 domain-containing protein	4.203446581047777	312.9307925897085	-1.7805428160926762	347	15.020287450261353	381.398050226957	-1.377845364910481	1287
742	BTB domain-containing protein	197.2661174078633	244.78382732736765	-0.09330480074148628	14068	200.1543893662981	109.51728306947527	0.26009931391578545	35797
743	Chromosome 1 open reading frame 43	15.511305286201107	273.37589013889914	-1.2205645391656559	1391	4.6053807099651545	417.8312362243643	-1.8734339490467435	345
744	Transforming protein RhoA	39.4887702107611	1.1215515094961765	1.2806810053495115	58632	145.45669341164944	535.4973936957168	-0.5638583917650639	8232
745	plastin-2	198.2723976302322	214.5648620949724	-0.03413082437446241	14711	63.38851826997872	263.64224125320607	-0.613850734846923	7751
746	HAUS augmin-like complex subunit 6	87.6211705744322	308.11203749144096	-0.5425784355407595	7282	68.04083244027686	254.78896218962655	-0.5687757807414745	8185
747	Histone H2A	50.441424755421096	2.243103018992353	1.2003522440867112	58207	133.29423551622062	537.9390801196962	-0.6034823054684364	7852
751	PCI domain-containing protein	224.5587553808466	184.17212165181468	0.08568408688712752	29140	154.05364880631356	182.1787373445219	-0.07239307034402394	16277
753	WD_REPEATS_REGION domain-containing protein	27.707240175435548	359.5935306011819	-1.099026488004768	1883	29.450235605423007	291.3374144044033	-0.9822937442114861	3389
752	Ornithine carbamoyltransferase, mitochondrial	372.5083927738799	6.72930905697706	1.684159691963814	59668	414.05452067199224	8.533095126442104	1.6388712217794486	59350
749	zona pellucida sperm-binding protein 4-like	0.0	692.7272517230638	-2.8411887552469492	18	0.0	1.220843211989657	-0.3465178991287246	12224
748	Histone acetyltransferase	119.29498877440554	116.26283048391552	0.011087163008127105	26675	83.6514591856379	408.6577732236475	-0.684786751284877	6484
750	E3 ubiquitin-protein ligase RNF8	132.6751348804944	59.90063011158327	0.3414288448762529	31585	342.2098473883483	213.5236327742026	0.20408459738831625	35229
754	calcyphosin-2	301.9380086458443	13.553493079795262	1.3183865225520668	58790	491.04798050036794	6.1042160599482855	1.8404912925487842	59615
755	Kinesin-like protein	26.64156191110777	11.736840727249188	0.3365008615517755	31564	13.839608860061954	657.1974941701176	-1.6469337705226224	631
756	cAMP-regulated phosphoprotein 19	78.91820816241109	625.5140347578921	-0.8942850661632491	3125	16.107099119794796	3.662529635968971	0.564554766434586	46823
757	Aldedh domain-containing protein	187.49741094866664	314.9202467933394	-0.22427207053727377	12335	80.6997627101394	146.97920191658977	-0.25797988558550683	14101
758	CEP55 protein (Fragment)	31.496281902574434	354.0646732986223	-1.0384737913360864	2178	61.805234226011535	257.38433690343186	-0.6142703438527003	7749
759	SUGP2 protein (Fragment)	376.0011679025499	94.43202617120075	0.5966485509218264	50055	196.11588122126614	108.0402927077757	0.25713460725418646	35781
760	AAA domain-containing protein	140.72675809924885	115.31505418518182	0.085815925716941	29144	312.380473059324	166.26935351619986	0.27265555341241543	35878
764	Acyltransferase	0.0	0.0	0.0	20792	13.886542320394934	685.8061339536528	-1.6640403288471597	602
765	tetraspanin-13	13.972021474548885	318.75927615103365	-1.3295427107707223	1018	40.97542074541914	328.87617739643076	-0.895355895285673	4258
762	Tubulin beta chain	88.45004606509775	124.4612414719137	-0.14692901212349344	13407	184.84883011310137	317.77332227115437	-0.23432213706874647	14318
763	UBC core domain-containing protein	120.83433836890552	222.51059762728678	-0.2635284106107409	11957	152.28263092101446	232.9930873786097	-0.18371008171009587	15115
761	RNA helicase	240.83980124714552	121.34926239910897	0.29592642176447376	31340	253.6948734609138	145.7583587046001	0.23941735739310913	35443
766	tumor necrosis factor receptor superfamily member 21	312.9499296667677	55.93574970588598	0.7414753464709751	53507	403.92488573463135	26.781706518859483	1.1636155491198397	57976
767	C2H2-type domain-containing protein	264.1661901098299	4.659981248747181	1.6707031563559602	59658	514.4972851931906	2.4288790664938187	2.177074214257862	59835
768	small integral membrane protein 10-like protein 2A	372.2716557830655	189.71695367529404	0.29163571209686934	31315	225.02638203285989	6.1042160599482855	1.5026429722723371	59083
769	HATPase_c domain-containing protein	139.9570175191511	217.6608664468573	-0.19068436265370492	12672	233.90126714858442	129.5287909391407	0.2551790442847201	35750
770	Calcyclin-binding protein	226.80844751348553	428.16597317029135	-0.275055456812163	11770	77.08732674904172	6.1042160599482855	1.0410643942593898	57254
771	Serine/threonine-protein kinase	39.72557298442332	12.431941570299085	0.4817284093581228	40740	129.91646685678785	526.7209587770503	-0.605410066648646	7829
772	Actin (Fragment)	462.3791239152555	20.97790297982222	1.3239502122421143	58810	227.0086004896574	85.1516482596241	0.4226876380900041	39715
773	barrier-to-autointegration factor-like	47.65886059919443	0.0	1.6871619352303104	59672	119.54849357682464	539.2751895490553	-0.6514532367529235	7433
774	piwi-like protein 1	186.55039720256104	3.5384297392510042	1.616212371861408	59576	523.587041921351	37.67964392436792	1.132335091251119	57785
777	Peptidase_M24 domain-containing protein	211.17880662330106	393.5087260626708	-0.26935461128887767	11878	90.40699650450345	41.31655884536591	0.3344690949953145	39108
778	Histone domain-containing protein	74.00441904322442	68.96791715339381	0.030187905751127488	27549	170.2311481166078	404.6965301146445	-0.37461852457608047	11663
775	RRM domain-containing protein	212.77729112836886	197.23623854116215	0.03277852108782598	27578	161.61072599177723	162.8373563149698	-0.0032637427922944	17723
776	ras GTPase-activating protein-binding protein 2	117.6373035759222	314.88927071117746	-0.4253136078349288	9434	51.27299383488288	234.43165566785274	-0.6535874826091393	7426
779	ATP synthase subunit beta	168.01946185507995	318.66440118519245	-0.2767575599784178	11758	85.91894944537074	149.6386134178225	-0.23882184094341669	14279
780	Occludin	9.827775586916665	369.750419710649	-1.5345424052064323	607	7.510143725130677	300.9632791679801	-1.5500172381338237	816
781	Epithelial cell adhesion molecule	8.46609385551111	676.1097037332231	-1.854488231617771	293	1.7240844249661218	3.662529635968971	-0.23340104216144072	14336
782	26S proteasome non-ATPase regulatory subunit 1	333.96683365776767	81.30498375785177	0.6095756744668326	50122	219.02545112025945	132.3418907301994	0.21750631116233982	35339
783	B30.2/SPRY domain-containing protein	119.47265663749997	257.8948950197968	-0.3322349995313041	10731	227.02839617888645	105.59860628379639	0.3302374061101212	36386
784	PIAS2 ligase (Fragment)	196.67417625655548	130.43252416183935	0.17724708908681622	29822	272.8006025165401	145.7583587046001	0.2708315533832851	35867
788	Calcipressin-1	97.03447552459221	175.2156842967651	-0.2546657309738181	12076	36.866512409887726	399.0959452474981	-1.0239088425915401	3195
789	Ferritin	54.4672692562222	2.243103018992353	1.2330760408815358	58376	163.83128279117707	492.81911070602075	-0.4765282545195375	10603
785	Polynucleotide adenylyltransferase	7.045211430689999	662.540235932508	-1.9163298008845568	258	0.0	14.54765968399192	-1.1916650259789139	2087
787	Myelin expression factor 2	146.17335345917553	246.5845049589939	-0.22589427521325794	12318	118.86428736105898	205.46440987472386	-0.23615539151898773	14302
786	WW domain-binding protein 1	174.82787051210772	276.78749547046937	-0.1986249758897099	12597	157.33755054508038	122.81848482650653	0.10679843696970022	34426
790	UBX domain-containing protein	26.64156191110777	221.05747041718547	-0.9049028086191894	3045	27.135811885357185	419.1545382962379	-1.1741496072860955	2170
793	Transforming protein RhoA	113.25625491462776	342.0911318366091	-0.47752950795192084	8899	99.71162484509972	165.15096916409416	-0.21742327610115825	14553
791	Importin subunit alpha	50.796563133066655	622.938382678617	-1.0808407589699782	1963	5.195720005064855	13.378045901944247	-0.3656080827262163	11735
792	DED domain-containing protein	12.551139049727775	355.4548749847221	-1.4200287569850114	798	4.038508145031944	318.11912092326276	-1.8016508619939997	416
795	Tetraspanin	32.44349299722333	418.9728350804777	-1.098909569112035	1884	23.073837010158755	217.7240714245624	-0.9583512655968573	3709
794	natterin-3-like	4.262647274463332	3.36465452848853	0.08125438859770488	29116	649.1958534784632	0.0	2.8130441955243577	59985
796	Protein-tyrosine-phosphatase	101.59312626613331	157.42866063466892	-0.18871548662835005	12692	56.492180570114236	391.01110763304837	-0.8336895919970777	4937
797	Sulfite oxidase	174.70966647381994	9.493737708256836	1.2238654496096497	58356	530.31911251005	37.80771749922289	1.1364373383663595	57840
798	PCARE regulator (Fragment)	318.10065312531214	13.979943746241542	1.3284175106221425	58815	462.54375618347945	8.5459024839276	1.6862737420936935	59435
799	phospholipase A-2-activating protein	141.73323567016106	168.56527548470936	-0.07481180872001678	14278	301.2578933730956	113.10296856053125	0.42308070775935325	39720
800	HABP4_PAI-RBP1 domain-containing protein	416.3780800802399	133.51255379280445	0.49176681890858	40829	204.85730803786666	29.172163512896816	0.8339598366442982	55225
801	ATPase ASNA1 homolog	203.12711762169883	205.8611001956066	-0.005778127005628401	14951	141.25391815545208	178.43936356363997	-0.10085348304490696	15895
802	microtubule-associated tumor suppressor candidate 2 isoform X1	200.34481659686327	1.295326720258651	1.9430959412453759	59876	558.4948026046077	0.0	2.747796056529028	59976
803	Antizyme inhibitor 1	334.4405049879399	156.03845894856912	0.3296094784136226	31530	157.2671503545809	101.92326929034192	0.18687720999573051	35138
804	C-terminal-binding protein 2 isoform X1	21.017232905238885	237.18564221657823	-1.0341528422025648	2211	20.73594655992644	407.17663861108025	-1.2736695872328754	1673
808	Ubiquitin carboxyl-terminal hydrolase	136.46404504193777	304.41580726234724	-0.346702391488105	10597	166.12223978107642	103.27218607718652	0.2048657687836459	35231
810	14_3_3 domain-containing protein	138.59533578774554	463.61416944648056	-0.5222215427283309	7990	54.08388992938245	53.48656889280599	0.004735141255142254	32969
809	Neuralized E3 ubiquitin protein ligase 1	192.17472620842992	2.243103018992353	1.7749895608799302	59760	525.1233925049851	26.70486237394651	1.27853161472349	58419
806	Cactin	34.93005368637221	33.662520005805106	0.015597732880947318	26888	23.64070957509196	595.344325798181	-1.3838438813176608	1231
807	C3H1-type domain-containing protein	73.53068193020442	506.0593515965728	-0.8327237018401247	3613	17.8781170050939	89.66360774050335	-0.6814743232869426	6529
805	NA_BLAST	194.7204875909944	1.1215515094961765	1.9649827084931306	59884	562.396181409578	32.87311522132227	1.220958759692973	58220
811	Nuclear casein kinase and cyclin dependent kinase substrate 1	233.49845478368218	220.61504502981938	0.024540744802694622	27482	137.78228257535335	134.64269622183824	0.00993761229715315	33007
812	Histone deacetylase	127.28747708259219	173.39903194421902	-0.13335980558738647	13580	104.45780593606382	296.14394310744893	-0.4498881506227478	10831
813	TDIF2 protein (Fragment)	93.54150304737887	384.2676638100977	-0.6101400568885135	6283	39.20440286012004	174.6871824252725	-0.6404664618169994	7556
820	TMEM189_B_dmain domain-containing protein	92.71275912240885	163.65261878027837	-0.2447699177940367	12174	337.7218003292156	114.22135291263696	0.4683101786418333	44040
819	microtubule-associated protein 9	371.73904689086874	22.3521299450022	1.2030783917115844	58212	384.72528975833904	10.987588907906913	1.5075462727501454	59092
818	2,3-bisphosphoglycerate-dependent phosphoglycerate mutase	23.977399141712215	640.3778559191882	-1.4095667475150107	826	6.896337699864487	7.27382984199596	-0.020280871657666327	16647
817	DNA replication factor Cdt1	25.10227809945555	137.6202333271023	-0.7251482130927137	4779	15.563693285028075	509.1639446888497	-1.4885525821021743	978
816	Ribonucleoside-diphosphate reductase subunit M2	7.104412124105554	425.5762930894517	-1.721275198357844	402	9.80110071503001	239.65216406130185	-1.3479217557362677	1383
814	Endo/exonuclease/phosphatase domain-containing protein	40.19917853174776	336.0089994599225	-0.9127529416447894	2990	55.31150197991483	255.1091461267639	-0.6578279768940675	7395
815	VPS37 C-terminal domain-containing protein	148.4231113746622	255.30424157927953	-0.23433801808496396	12268	54.17775685004841	242.73421835955594	-0.6451524639200892	7474
821	GST class-pi	337.87427677173775	209.90488084622524	0.20595197323999279	30054	207.148265027766	9.766745695917256	1.286288339877031	58433
822	Dihydrolipoyl dehydrogenase	92.12062062255777	174.25193327711156	-0.274616955783386	11774	87.66650060050335	338.8990702420579	-0.5835904081091496	8067
823	CE57L protein (Fragment)	238.4719050762188	9.146187286731887	1.372951694542927	58988	493.6440049824317	18.197381962475397	1.4110507439008981	58864
824	RRM domain-containing protein	96.44253437328442	13.553493079795262	0.8257813272437748	55147	309.99564914875873	287.82857305826025	0.03211415861413284	33144
825	Bestrophin homolog	0.0	667.9901929901463	-2.8254197513082095	19	0.0	1.220843211989657	-0.3465178991287246	12224
826	NAD-dependent protein deacetylase	1.3616817314055552	410.60064888171706	-2.2412546805908247	126	13.272736295128743	248.00181193207942	-1.2416952655867686	1830
829	NA_BLAST	0.0	0.0	0.0	20792	0.0	673.3671693990173	-2.8288964191257198	20
827	RRM domain-containing protein	204.96240490042885	151.47335266566307	0.1305940042803543	29438	154.05364880631356	202.89464987588957	-0.11892383944653709	15693
828	MARCKS-related protein	13.853620087717774	41.782030748881965	-0.4594290837900235	9079	42.722971900551755	580.7454366842471	-1.1240233115131317	2429
830	coiled-coil domain-containing protein 124	60.20993386607442	293.1054172015444	-0.681681113691444	5206	58.28666518557982	268.3206963813967	-0.6573127063402522	7399
831	Ribos_L4_asso_C domain-containing protein	155.70525714470995	99.94490875284049	0.1909991466155813	29944	268.80902783184115	193.38405132968222	0.14239584770877797	34686
832	golgin subfamily B member 1-like	51.743905793411095	1.1215515094961765	1.395518706499796	59081	200.31865647746352	436.59628616706914	-0.3371896041080964	13100
833	cAMP-responsive element-binding protein-like 2	62.9924980223011	374.66307641508	-0.7686694470531249	4226	38.66099702535332	199.09123930758017	-0.702864446525981	6315
834	PPM-type phosphatase domain-containing protein	110.65129283864775	335.14012340611015	-0.47865659893395224	8890	75.57444289557401	166.42304180602582	-0.3397313822391933	13092
835	DUF1394 domain-containing protein	30.963409878986663	334.808547705505	-1.021438642565986	2266	4.628847440131644	300.9376644530091	-1.729497813330441	510
836	DCN1-like protein	107.69119238502219	266.29903066039714	-0.39080303066230654	9777	163.8078160610106	165.0485103042102	-0.003257179303007059	17724
838	GPN-loop GTPase 3	78.74060608216443	311.9031426863758	-0.5937303927966491	6424	63.97885756507842	227.0553669659728	-0.5452682257474267	8356
839	Endophilin-B1	72.99794147231219	242.63559927421647	-0.5175211079688229	8027	114.23543992092733	258.6051801154215	-0.3527272899352726	11826
837	Nop domain-containing protein	27.82564156226666	186.54204907848782	-0.8133196747703202	3801	28.812962849990328	435.8365078245572	-1.1659137876798717	2193
842	BZIP domain-containing protein	26.463959830861107	409.21044719561723	-1.1742435615249267	1555	53.06747845034848	184.60761641101573	-0.5356596777096274	8959
840	Tetraspanin	321.47482951860775	109.28084597125465	0.46599573288426943	40694	125.64329141009102	174.78964128515645	-0.1424110907766096	15521
841	zinc finger C2HC domain-containing protein 1B	345.09722184836994	3.36465452848853	1.8992482391019458	59850	411.10282419649366	4.870565490473132	1.8463256535246553	59621
844	zinc-binding protein A33-like	0.0	0.0	0.0	20792	0.0	668.6461479475024	-2.8258453749558665	21
845	GPI mannosyltransferase 2	0.0	641.893908653291	-2.808139310890134	20	0.0	15.781310253467074	-1.2248258667212535	1915
846	PHD finger protein 12-like	1.420882424821111	0.0	0.383973697541133	39666	0.0	667.5021488804257	-2.82510280762704	22
843	Protein kinase AMP-activated non-catalytic subunit gamma 2	16.75458563077555	350.85781925997645	-1.2970566658221825	1112	19.035328865126807	280.7980830084887	-1.1481415589522148	2330
847	MICOS complex subunit MIC60	139.3650105849955	274.3706172407145	-0.2926587352915817	11535	149.92127374061567	133.56273394218903	0.04982565968441096	33282
848	Tropomyosin 3	43.04094338138999	116.16795551807436	-0.4249522386886051	9439	70.96906218560886	445.62886823544545	-0.7928009471143667	5184
850	zinc finger protein 850-like	91.70621576864886	400.9960614866993	-0.6371129444438209	6061	83.62799245547143	103.24657136221555	-0.09054774140111156	16097
851	ADA20 protein (Fragment)	102.65893609615664	81.842284111059	0.09735468247551221	29208	394.51904839149415	114.23416027012246	0.5355861627796287	46684
849	NADH-ubiquinone oxidoreductase chain 5	262.68571229450663	398.8957575963075	-0.18086019846887832	12837	52.38327223458282	1.220843211989657	1.3808872920887239	58774
853	charged multivesicular body protein 2b	157.7772814142544	248.74870773306495	-0.19671488806865806	12611	61.594033654513126	225.56556924678773	-0.5586609725568752	8259
852	TOG domain-containing protein	157.24440939066665	287.2449841983797	-0.260433383006905	11983	98.57787971523331	151.83696004957739	-0.18606551619550374	15091
854	CULLIN_2 domain-containing protein	232.19623687708327	36.079398235559935	0.7985888605371332	53712	434.9078008827511	33.991499573427966	1.0954320863689342	57564
855	Perilipin	2.841764849642222	655.6531263856883	-2.2328052376862955	130	0.0	0.0	0.0	25341
856	Coiled-coil domain-containing protein 47	20.95803221182333	180.82344184424596	-0.9180564566819345	2923	27.112345155190695	435.78527839461526	-1.191370915963696	2092
857	Phosphate transporter	34.63405021929444	98.17618056305385	-0.4445421911711436	9269	53.114411910681454	486.50997692630455	-0.954670564887292	3727
858	F-box/WD repeat-containing protein 5	251.3187186787855	252.80846310460333	-0.0025566287499054698	14972	125.7136916005905	76.49047955832705	0.21357519499553074	35299
859	PCI domain-containing protein	260.90969149203994	164.8690452556157	0.19838622413951673	29991	140.02630610491968	150.55208005016027	-0.031261770827236926	16563
860	CAP-Gly domain-containing protein	84.83854063535777	561.3000004594089	-0.8162857584035248	3780	21.30281912485965	2.4288790664938187	0.8132075940792389	54781
861	PHD finger protein 12-like	0.0	0.0	0.0	20792	0.0	657.5858591455501	-2.8186124015034504	23
864	Protein LBH	9.827775586916665	394.1878521848008	-1.5622643400530185	567	10.36797327996322	240.38218343797507	-1.3270221672850595	1464
862	Serine/threonine protein phosphatase 2A regulatory subunit	288.73559618569766	125.75656819217235	0.35903138222108044	31767	312.1964102589295	18.287033464873865	1.210551341667328	58172
863	Glutamine amidotransferase	174.47279791730995	116.34173072883685	0.17475731142965223	29810	262.0769572431421	139.65414264465184	0.2719302823159451	35872
866	UPF0472 protein C16orf72 homolog	185.72132436335218	203.17557178924815	-0.03880986145013917	14663	99.71162484509972	202.8434204459476	-0.30621709530339414	13665
867	UBQL1 protein (Fragment)	43.45534823529888	321.09725413586716	-0.8600630059098744	3374	31.71772586515585	267.4200371065445	-0.9140318228383729	4171
868	kelch-like protein 10	248.77322042761216	8.198410987998185	1.4338330633233638	59214	479.2844570177695	2.441686423979314	2.144727233490571	59822
869	Formimidoyltetrahydrofolate cyclodeaminase	435.0866175079677	42.28738166024958	1.0032114421045935	56864	284.2590585069742	10.987588907906913	1.376507603284757	58756
865	BTB domain-containing protein	66.24866772585221	329.3905400897064	-0.6913439190034653	5018	16.130565849961286	254.98107255190897	-1.1744361457697108	2168
870	Nucleoporin NDC1	28.12164502934444	257.70514508811453	-0.9485891621362471	2725	16.744371875227475	349.89946650745037	-1.296122077365946	1573
871	Importin subunit alpha	126.2218646011122	173.3201316992977	-0.13678578891391824	13551	185.7948414016359	199.00158780518169	-0.029668565109623145	16570
872	CULLIN_2 domain-containing protein	181.39954217832107	132.2172270725458	0.1364633543775708	29481	256.6935033967453	128.69216845171593	0.29818971815890377	36019
873	zinc finger protein RFP-like	0.0	2.243103018992353	-0.5109607445006934	8318	2.881296284999033	648.7156284736175	-2.2237465169797055	154
875	Charged multivesicular body protein 4b	40.495181998825544	304.0842315617422	-0.8664220877315951	3313	40.33814798998646	275.6329482958492	-0.8255528896924261	4983
874	Homeobox domain-containing protein	29.483326760749993	620.8550268688227	-1.3096267879167651	1068	12.682397000029042	14.586081756448408	-0.05657476249793644	16413
876	NA_BLAST	344.09100740884884	18.813700205751196	1.2409680547828867	58458	400.52732138596957	15.870961755865542	1.3765752606645718	58757
877	Integrin beta	276.71700024531884	171.32970413598912	0.20724232319090838	30061	91.02080252976965	161.32194388081376	-0.24649121843031102	14215
878	Bestrophin homolog	1.3616817314055552	113.05597644526966	-1.6838966767467864	445	0.0	532.3599657166532	-2.727020414201899	29
879	Serine/threonine-protein phosphatase	108.75687064934998	196.1935872765873	-0.25446107152250313	12080	159.72237445564568	216.27269577783383	-0.13092881293548816	15594
880	GLTP domain-containing protein	26.463959830861107	299.6140002446773	-1.039246047542457	2174	13.839608860061954	315.2506474513945	-1.3286089692718623	1454
881	Deubiquitinating enzyme CYLD	173.4663861292455	15.022595010816385	1.0369789097064657	57212	504.48131286572465	12.1315879749836	1.5853878572223388	59244
882	FACT complex subunit SSRP1	112.72338289103999	257.6102701222734	-0.3567959978887019	10468	40.38508145031943	248.69755348716376	-0.7805704729219901	5301
883	zinc-binding protein A33-like	0.0	0.0	0.0	20792	0.0	647.7806913771764	-2.8120979161828648	24
886	Tubulin alpha chain	78.03019776117776	313.7677192016813	-0.6001971184859436	6368	87.21696168640261	180.8042058427063	-0.3140518299328134	13612
887	2-phospho-D-glycerate hydro-lyase	91.11414305164554	169.00770087207547	-0.26614227798026185	11924	57.059053135047435	349.82262236253734	-0.7812176417436547	5298
885	E2F_TDP domain-containing protein	20.898831518407775	430.10944993051817	-1.294166600405532	1131	27.67921772012391	171.37045144141194	-0.7788955180992385	5316
884	C2H2-type domain-containing protein	214.67171331766662	424.8172933627226	-0.2954301066764651	11508	29.946707979856747	6.1042160599482855	0.6390982957040637	49753
888	MUC24 protein (Fragment)	69.20883396232554	391.3604980095196	-0.7472935168232671	4529	36.936912600387195	159.05956046163138	-0.6252196359131759	7702
889	RBR-type E3 ubiquitin transferase	186.84620332109552	241.76672322040406	-0.1113867347191757	13871	131.9258230846893	129.92581902119107	0.006584058812073652	32979
890	HAUS3 protein (Fragment)	34.75245160612555	158.02888651187766	-0.6481701906485942	5818	58.35706537607929	396.52618524866386	-0.8258933199245426	4979
891	Methionine aminopeptidase 2	76.78691741660332	216.91881480072573	-0.4473881668675177	9218	124.08347409629033	247.64320592248555	-0.29837666187482614	13720
892	S100P-binding protein	52.03990926048887	23.821231876023326	0.329779440713171	31531	124.03654063595735	462.60540698593127	-0.5691115428284121	8182
893	amyloid-like protein 2 isoform X4	450.89353156415996	77.41900359707581	0.760614805061608	53570	103.0893935045325	92.18213830939564	0.048073805792717174	33260
894	Fibrillar collagen NC1 domain-containing protein	217.5136097330044	50.75444282485138	0.625530853968226	50219	226.48866138505718	210.87288437958776	0.03088437619259407	33141
895	DET1 homolog	0.0	302.0468531953519	-2.481509778704089	65	1.157211860032911	341.6993626756311	-2.2010204974553544	163
896	TYR_PHOSPHATASE_2 domain-containing protein	32.85796363397999	23.995007086785797	0.1318075699654371	29444	110.1734650457289	490.88971858146124	-0.6458666031563934	7469
900	NA_BLAST	159.31676257444997	0.0	2.2049789341631487	59957	545.9062725252445	0.0	2.7379129043720414	59973
901	GTP-binding protein Rheb	5.624329005868887	627.0610635741568	-1.9768599761944796	222	0.0	1.220843211989657	-0.3465178991287246	12224
898	P3 protein	44.461825806211095	263.1870515875924	-0.7642646544610356	4330	61.16796147057886	283.3038062198955	-0.6602160472111901	7382
899	Protein kinase domain-containing protein	454.68290220553763	30.550540933000384	1.1596559240052824	57975	262.45976700768085	6.1042160599482855	1.5691981422827754	59204
897	Cytochrome b5 heme-binding domain-containing protein	226.21644057932997	156.9073350023815	0.158037448167155	29649	114.63804537469511	190.78867661587697	-0.21972222023803886	14536
902	WD and tetratricopeptide repeats protein 1	351.13595570814766	33.31496958428016	1.0112267537591435	56887	315.8557796803601	29.120934082954836	1.0219931976992513	57101
903	RNA exonuclease 1 homolog	363.45022620136547	25.811659439331873	1.1333145297510163	57840	320.3203600093264	31.58823522190514	0.9938774024900742	56913
904	Pinin	228.22965885254547	29.60276463426668	0.8745101459306815	55278	419.8171132419902	36.44599335489278	1.0506880369315466	57273
905	Heterogeneous nuclear ribonucleoprotein M	121.7815494635544	103.90978915853776	0.06831709552461955	28983	88.30377335593604	345.0545157319482	-0.5882747112675053	7998
906	acetyl-coenzyme A transporter 1	20.95803221182333	210.7897316209574	-0.9843114821748777	2496	21.91662515012584	390.04641157076856	-1.2320776439474157	1860
907	RING-CH-type domain-containing protein	81.93764087514776	260.3277479704715	-0.4984338479924025	8670	83.13152008103768	226.09067090369308	-0.4312405575826243	11112
908	LRAT domain-containing protein	111.77623757923885	62.31750834133808	0.25069378538689935	30730	166.7360458063426	324.2873737706385	-0.28764080541661247	13806
909	Transmembrane BAX inhibitor motif-containing protein 6	440.7697525101655	92.36269836297086	0.6750225817159557	50465	163.05320965474547	27.88728351347968	0.7542780278360817	53988
910	Eukaryotic peptide chain release factor subunit 1	188.20781926965333	167.61749918597565	0.050036436376481225	28061	128.0046485904898	191.8686388955262	-0.17465625553407768	15229
911	Transmembrane protein 192	14.03122216796444	608.8475892456145	-1.608227017462836	511	6.329465134931276	1.220843211989657	0.5185543841858953	44274
912	RBR-type E3 ubiquitin transferase	240.8398670299933	185.90987375943945	0.11189565122220409	29319	215.83908734309605	64.42292837077092	0.5204075911907389	44319
913	WD_REPEATS_REGION domain-containing protein	185.36631755140215	3.5384297392510042	1.6134618075925575	59573	495.8374240107276	4.844950775502142	1.929433443388228	59690
914	EFR3 homolog A (S. cerevisiae)	356.46454437832983	31.15076681020914	1.0460416366646168	57334	336.80659785272246	14.624503828904894	1.3348618929213003	58602
915	AP1M1 protein (Fragment)	126.81387153526775	213.63306051715853	-0.2251186283427223	12329	122.83239531559147	199.16808345249314	-0.20856055730502612	14632
916	Catalase	148.36391068124664	263.26595183251374	-0.24779553611044086	12137	110.03266466472996	148.16162305612295	-0.1282063378151434	15607
917	RING-type domain-containing protein	79.2734781057522	424.59656734887847	-0.7244260359119417	4784	48.958570114817064	97.03989644238328	-0.29279284408804096	13762
918	Serine/threonine protein phosphatase 2A regulatory subunit	218.4018832656288	13.205942658270313	1.1887702937529445	58184	466.1994545639726	2.4288790664938187	2.1343501588777505	59815
919	Apoptosis inhibitor 5	77.0829208836811	176.93746168347002	-0.35771134015570777	10459	94.1132993862671	296.4385123296154	-0.4951559530813766	10377
920	Eukaryotic translation initiation factor 4E	93.77830582104109	255.0515661235957	-0.4316184951717402	9387	75.59790962574051	222.08234261561572	-0.46424827862441775	10692
923	cytosolic carboxypeptidase 2	202.59450872950217	3.5384297392510042	1.6518604438093827	59635	483.6514993851323	1.220843211989657	2.338911661540354	59900
925	SWIM-type domain-containing protein	53.63832798270888	439.4763632310942	-0.9064252075411333	3038	34.055616315388164	103.57956265683842	-0.4746892144350012	10619
924	syntenin-1-like	210.94193806679107	168.70710125363223	0.09651688595700322	29200	134.80711936968834	160.357247818534	-0.07486594033594315	16260
922	Calponin-homology (CH) domain-containing protein	236.04454508048548	22.004579523477254	1.0130156660318015	56890	434.76700050175214	17.02776818042772	1.3833123743371514	58796
921	Fibrillar collagen NC1 domain-containing protein	98.45542373226108	39.444052764048465	0.3907738037478081	40156	158.63556278611225	362.91476214893316	-0.3578700253610525	11800
926	protein transport protein Sec24C isoform X2	39.37030304108222	87.9553925699075	-0.34311027113927184	10627	13.249269564962251	495.6322104970794	-1.542242281090884	852
927	COP9 signalosome complex subunit 6	93.00869680663887	187.66360058798398	-0.30252008623355364	11411	169.09740298674143	204.01303422799526	-0.08108379037440232	16161
928	GB1/RHD3-type G domain-containing protein	290.9854198840321	46.69468745331295	0.7868911585865879	53683	389.1664033571388	13.416467974400733	1.4323909986828935	58924
929	inactive polyglycylase TTLL10	272.09941194175326	10.267738796228063	1.384483994178624	59048	417.64348990292336	2.441686423979314	2.085073043396944	59793
930	histone-lysine N-methyltransferase SMYD3	2.841764849642222	608.1834644847265	-2.200217327815232	140	0.0	0.0	0.0	25341
931	F117A protein (Fragment)	5.446726925622221	74.48079973503356	-1.0684972184680779	2024	3.4716355800987335	543.2450957646761	-2.085328121161946	212
932	HNRPU protein (Fragment)	197.14751867248884	212.33773379689987	-0.03207903924287225	14737	87.57263367983741	170.0855714419948	-0.2859138262355789	13822
933	kunitz-type protease inhibitor 2	43.869818872055546	134.39740456753663	-0.47965602303798954	8873	136.22246526155266	327.06205148924073	-0.3785307790153337	11630
934	CSD domain-containing protein	411.8787615978099	51.00711828053518	0.8997597532844674	55745	262.4128335473479	10.987588907906913	1.3419050888840687	58653
938	Ferritin	294.1231882007521	128.9474475098984	0.356235580604969	31759	302.5867144261689	4.883372847958628	1.7126563901514908	59464
939	Perilipin	5.446726925622221	6.476633601293254	-0.06436682371139366	14403	27.159278615523675	587.6734678741346	-1.3202529372936114	1480
935	protein TBATA	171.69029954393105	11.563065516486715	1.1381723181919419	57886	453.5639910242766	46.187124335839044	0.9837715179557488	56762
937	peroxisomal multifunctional enzyme type 2	117.28209941542886	334.19234710737646	-0.4523750702312752	9166	76.14131546050723	115.33973726474264	-0.1784410382305809	15195
936	Sequestosome 1	294.18205997992885	147.76114771564963	0.29760043886975635	31349	204.66590315559728	42.65266827472502	0.6731515018914912	52196
940	Conserved oligomeric Golgi complex subunit 8	13.972021474548885	341.00055640927485	-1.358746371264701	938	12.682397000029042	252.64184498781364	-1.2680587160860577	1694
941	UBAP1 protein (Fragment)	38.541493333264434	201.3589194367021	-0.7090692847275993	4895	59.98728288037946	331.3306711778955	-0.7363311396631921	6083
942	CAP-Gly domain-containing protein	6.808408657027775	0.0	0.892562534275424	55498	34.66942234065436	583.8444425908542	-1.2147442913549993	1968
943	Mini-chromosome maintenance complex-binding protein	51.980642784225545	188.59540216579785	-0.5537105781119003	7176	24.231048870191664	366.0009606980548	-1.1627318963247364	2210
944	Nucleolar GTP-binding protein 1	47.658794816346656	243.0460752197429	-0.7003104795703208	4953	37.50378516532041	299.83208745838886	-0.892820731763385	4267
945	WD repeat-containing protein 27	251.1414455127777	8.02463577723571	1.4462145549296106	59242	438.23863608185087	7.325059271937942	1.7223132000724783	59479
946	Histone H2A	139.54254688239442	476.2039115066223	-0.5308961753374353	7922	28.789496119823838	0.0	1.474063157319415	59019
947	CCHC NOA-type domain-containing protein	13.735218700886662	7.0768594785020085	0.2611140589794925	31090	23.66417630525845	580.0538393800304	-1.3721497590153375	1297
950	RNA polymerase II-associated factor 1 homolog	58.78905144125332	133.95497918017054	-0.35356724918192606	10525	47.28141915018392	392.02703312527007	-0.910642396018968	4189
949	ABI family, member 3 (NESH) binding protein a	0.0	629.6057395712702	-2.7997579192390147	21	0.0	2.441686423979314	-0.5367712987227418	8707
948	protein very KIND	376.83050387314995	29.428989423504213	1.0940094881997227	57672	315.3395116166974	13.429275331886227	1.3409089193266281	58651
951	Protein kinase C	269.5536505591888	31.419416986812756	0.9214481977428831	56163	376.3395349351734	30.367392009915484	1.0802538983514454	57537
952	WD_REPEATS_REGION domain-containing protein	119.59112380717886	120.14881064469147	-0.0020038124556021712	14976	290.7960531724665	128.73059052417238	0.3520370183696719	39166
953	WD_REPEATS_REGION domain-containing protein	82.2928450356411	336.8778755137349	-0.6081520582460774	6297	51.88679986014908	161.56528367303818	-0.4876805172221208	10459
954	HMG box domain-containing protein	139.2466091981644	242.36694909761286	-0.23936922779360237	12221	124.720746851723	134.84761394160614	-0.03364506246790575	16552
955	T-cell leukemia translocation-altered gene protein homolog	6.808408657027775	125.50389273648855	-1.2095413554100491	1423	25.978600025324273	462.63102170090224	-1.2351530775547332	1853
956	Tubulin alpha chain	2.841764849642222	599.4008023404393	-2.1939104853034106	142	1.7240844249661218	2.4288790664938187	-0.09993160507956986	15951
957	Ras-related protein Rab	18.116267362181105	497.35558969720705	-1.4161362378131988	803	5.762592569998066	97.0527037998688	-1.161346350812665	2218
958	Amyloid-beta A4 protein	305.608385854761	87.16541676101644	0.5412857640198592	41115	195.36127481500102	97.24481416215121	0.30074620747685693	36027
959	Signal sequence receptor subunit alpha	67.07754321651777	224.51699991151514	-0.520175410880444	8007	68.08776590060984	273.1528397994134	-0.598591599783854	7885
960	Eukaryotic translation initiation factor 4 gamma 3	357.88516367175987	34.957846726063764	0.9991618280914172	56855	301.92230389963225	15.84534704089455	1.2548512886611347	58324
961	TLC domain-containing protein	30.84500849215555	331.7914435985415	-1.0191307825803073	2289	16.154032580127776	239.1869549409564	-1.146183185675435	2337
962	Deacetylase sirtuin-type domain-containing protein	48.96127585433666	220.4412698190569	-0.6466250428120043	5836	35.1424279849216	318.95574341068755	-0.9470725860929096	3781
963	Spastin	84.36500087088109	191.86518172844526	-0.3539739817215476	10519	91.75194220586829	261.1237106843138	-0.45118329488544584	10824
964	transmembrane protein 201	16.75458563077555	250.7551100172933	-1.1516677535578108	1658	19.035328865126807	330.6349296228112	-1.2188637911308822	1954
965	TNR5 factor (Fragment)	482.56761289552435	40.56560427354464	1.065723107561241	57381	191.0176991778047	6.1042160599482855	1.4318251003868456	58923
966	RING-type E3 ubiquitin transferase	23.740596368049992	324.03545799790936	-1.1185205765705553	1791	21.326285855026143	248.8768564919607	-1.0489095528459338	2928
967	Beta-galactosidase	50.796628915914425	278.5252475780941	-0.7321195453613817	4723	106.72529619579666	189.5678334038873	-0.24773189956277186	14195
968	Tetraspanin	9.531772119838886	0.0	1.022501453532474	56988	58.3335986459128	547.5393301683018	-0.9659070823020983	3661
972	Transmembrane protein 101	8.46609385551111	208.12017793551877	-1.3442251336217754	975	10.981779305229411	384.29213841379624	-1.5072688316907459	934
974	MHD domain-containing protein	28.003243642513326	217.8665910994594	-0.8777329028182864	3222	35.803167470520776	333.79797231684586	-0.9588976211451741	3707
973	RRM domain-containing protein	139.06894133506998	163.57371853535705	-0.07001863592209505	14334	55.94877473534751	276.7513326479549	-0.688171766778088	6453
971	F-actin-capping protein subunit beta	88.98291808868554	19.856351470326043	0.634921736017559	50249	241.24714376254968	290.37271834212356	-0.08019022054034464	16166
970	CP2DH protein (Fragment)	473.6870484032566	20.109026926009847	1.3519391685076643	58915	219.85412875796152	7.325059271937942	1.4237181883528913	58907
969	CCR4-NOT transcription complex subunit 7	32.68036155373332	44.35670946847945	-0.12926479495890128	13630	137.99348314685176	405.7508776793227	-0.4663340603366174	10680
975	GTSF1 factor (Fragment)	64.76858460761554	63.09150942930932	0.011217995753496577	26677	40.92848728508616	453.8802014972067	-1.035387840711194	2992
976	Protein kinase domain-containing protein	133.97755013563665	176.6688115068664	-0.11934965583424602	13793	183.52735114190307	141.8909113488632	0.11105614142443392	34449
977	Very-long-chain (3R)-3-hydroxyacyl-CoA dehydratase	45.7643068442011	213.5541602722372	-0.6616224385813193	5528	62.27823987027879	301.321885177574	-0.6792151965872153	6543
978	C4BPA protein (Fragment)	5.683529699284444	595.8154217981066	-1.9508341545968262	233	1.7240844249661218	0.0	0.43522056312648516	41780
979	Dynamin-type G domain-containing protein	182.40608553208105	40.21805385201969	0.6483262594263106	50334	369.1813921625401	76.40082805592859	0.6796689774548006	52205
980	Succinate--CoA ligase [ADP/GDP-forming] subunit alpha, mitochondrial	68.79442910841665	307.1173103896256	-0.6448953389308725	5856	84.78520431550433	166.32058294614185	-0.29013697902917396	13782
981	Syntaxin binding protein 3	63.466169352473315	87.43406693762006	-0.13728773322165005	13547	111.99141639136099	360.74617448301683	-0.5053584943626087	10305
982	FSD1L protein (Fragment)	39.37030304108222	237.37539214826052	-0.7711994110376935	4209	12.705863730195532	325.52102434011374	-1.3770047407157977	1289
983	Ornithine--oxo-acid aminotransferase	64.11737698004444	285.270531355991	-0.6430797458779036	5874	107.33910222106284	167.54142615813151	-0.19192143212233653	15044
985	Zinc finger CCHC domain-containing protein 4	0.0	592.1980918139343	-2.7731997453300266	25	0.0	9.72832362346077	-1.030531865679054	3054
984	NA_BLAST	376.53436884037654	25.369234051965783	1.1558589787519054	57963	302.68058134683486	17.078997610369704	1.2252426747750578	58228
987	DNA damage-inducible transcript 4-like protein	1.420882424821111	600.4913777677737	-2.3952557086738557	84	0.0	0.0	0.0	25341
986	RRM domain-containing protein	83.53612538021554	233.8209876880897	-0.44369457187758743	9277	109.58312575062921	200.45296345191025	-0.26048479883768577	14061
988	GTF2I factor (Fragment)	53.3423245156311	243.31472539634655	-0.652811432057504	5762	35.21282817542107	280.45228435638035	-0.8905423338994534	4285
989	Syndecan	54.94080902069888	541.3966981860012	-0.986588294235777	2484	13.792675399728974	6.09140870246279	0.3193142115045163	36336
990	NA_BLAST	172.9335798885055	0.0	2.240383435668197	59967	483.7453663057982	0.0	2.6855136663377657	59971
991	Small COPII coat GTPase SAR1	112.19057665029999	252.30311219323573	-0.3498302533129739	10565	58.21626499508035	204.05145630045178	-0.5394218468068162	8443
992	HSF_DOMAIN domain-containing protein	177.1370264695533	1.1215515094961765	1.924100618095451	59866	491.54078183386423	2.441686423979314	2.1556708967040863	59824
993	ELAV-like protein	144.4565333501244	182.90874437339568	-0.10186914641545099	13990	190.37675538143458	122.60075974925311	0.18986804695844278	35159
994	KIND domain-containing protein	1.420882424821111	189.0058781113243	-1.894793339158138	269	0.0	408.3078303206714	-2.6120500530560453	50
995	brain acid soluble protein 1	272.8689551733077	16.39682197599637	1.197072885643677	58199	370.9289433176727	14.560467041477418	1.3784373482132684	58760
997	Si:ch211-284k5.2	185.1887154711555	2.243103018992353	1.758992611214882	59743	480.6059359889678	0.0	2.6826918311388175	59970
996	DNA helicase	57.72337317692555	235.38496458495194	-0.604808855226484	6332	21.349752585192633	296.40009025715887	-1.12406837619337	2428
999	Proteasome activator complex subunit 3	270.9150691592033	236.23786591784452	0.059249267590886584	28823	76.56738764444151	66.6725044324678	0.05926691608579848	33411
1000	FHA domain-containing protein	42.093666503893324	215.18106269310098	-0.700404201006896	4952	21.373219315359123	326.396068899995	-1.1653449805965357	2197
1001	Kinesin-like protein	173.11118196875213	2.4168782297548272	1.7071971620267452	59689	465.6795154593724	19.418225174465057	1.3590007493253309	58697
1002	Cyclin-C	61.216411436986654	242.69852479821793	-0.5929479422945948	6430	51.88679986014908	254.92984312196702	-0.6847736414784561	6485
1003	acyl-CoA dehydrogenase family member 9, mitochondrial	59.26272277142553	249.8073337185596	-0.6192914813715418	6203	126.37443108618967	183.37396584154055	-0.16061734010337084	15329
998	PHD domain-containing protein (Fragment)	381.27022696507777	226.4914527539039	0.2254053902960775	30509	55.80797435434857	2.441686423979314	1.2176380048581066	58184
1004	Protein kinase C and casein kinase substrate in neurons protein 1	70.92578563707221	240.8978471665917	-0.5267473889244243	7949	64.6161303205111	235.43477380258898	-0.5567007365597997	8272
1005	Hydrolase_4 domain-containing protein	8.347692468679998	143.02226622198108	-1.1877252243302832	1506	4.038508145031944	444.5489059557963	-1.9465934166368646	289
1006	N-acetyltransferase ESCO2	42.15286719730888	341.885407184007	-0.9001393456740394	3064	28.293023745390098	190.49410739371058	-0.8153912108714116	5079
1007	WD repeat-containing protein 75	85.25301127211442	257.878920298877	-0.47732242249855583	8900	102.143382215998	167.579848230588	-0.2133642900847096	14593
1011	zinc finger protein 239-like	7.045211430689999	220.34639485321577	-1.4395349908843253	773	6.943271160197467	360.6052935506764	-1.6582353911455585	615
1010	WD repeat-containing protein 74	9.827775586916665	280.1051991958762	-1.4143296320575482	807	5.195720005064855	305.0228368859995	-1.6936620537821887	550
1008	Reverse transcriptase domain-containing protein	228.76253087613327	1.1215515094961765	2.034625625883972	59915	490.011773332105	0.0	2.6910919056298246	59972
1009	Vacuolar proton pump subunit B	351.72776529375994	85.61741458507399	0.6098344304335888	50124	155.7307997709467	69.20384235884559	0.3487934673790287	39154
1012	MFAP1 domain-containing protein	73.11634285914332	214.69168650265317	-0.4639194245497507	9047	143.11880296141715	189.42695247154688	-0.12100777091202353	15660
1013	stress-induced-phosphoprotein 1	160.38217770738663	309.4393136535393	-0.28412114300528163	11650	61.02716108957992	98.41442794419889	-0.20486751334551534	14648
1014	rabenosyn-5	371.38338225044106	123.86101559470495	0.47456342911117344	40717	164.58956023837965	23.1447915978615	0.8362094915712328	55230
1015	C2H2-type domain-containing protein	364.63443741821993	15.275270466500192	1.3515188786646448	58914	307.54409608863136	9.753938338431762	1.4577496987526466	58990
1016	Mothers against decapentaplegic homolog	101.8299948226433	277.49857103443907	-0.4327031572286679	9375	62.20783967977932	176.07452128457362	-0.44738512912424927	10839
1017	CTP synthase	79.0366095492422	263.9450779546438	-0.5198671726762985	8008	27.67921772012391	235.37073701516152	-0.9160264083974543	4155
1018	SGNH_hydro domain-containing protein	92.29822270280442	231.11948456081146	-0.39583822683578734	9705	106.22882382136291	176.06171392708814	-0.21781312150362447	14548
1019	Tr-type G domain-containing protein	272.9871592115955	175.04190908600262	0.19211413986203238	29950	105.40381722459831	94.67505416331696	0.04615849174437122	33246
1020	ADP-ribosylation factor-like protein 5B	26.523160524276662	407.03026970062643	-1.1709940793048998	1569	28.222623554890625	132.38031280265588	-0.6593725280578149	7389
1021	la-related protein 1B	476.70648111599326	11.563065516486715	1.580065508833979	59525	208.35241034813188	3.662529635968971	1.6522563601536393	59368
1023	Dolichyl-diphosphooligosaccharide--protein glycosyltransferase subunit MAGT1	101.65239274239664	72.41147192680369	0.1456051449482611	29549	91.7284754757018	347.0223299289642	-0.5743939904720117	8153
1022	GTP-binding protein	41.62006095656888	341.7435814150842	-0.9053552639517348	3043	17.901583735260388	197.98566231295996	-1.0223235903599175	3210
1024	AB hydrolase-1 domain-containing protein	192.4114631992444	42.63493208177452	0.6466479061548045	50310	332.7878853969196	82.55627354581884	0.6014915071928633	49587
1025	AH domain-containing protein	115.86121699060774	236.648341863371	-0.3082643837188136	11337	57.08251986521394	196.58551609617336	-0.5317096560554959	9999
1026	Alpha-1,6-mannosyl-glycoprotein 2-beta-N-acetylglucosaminyltransferase	211.4158067455066	72.49037217172501	0.4609563845245652	40628	237.99037979488682	127.74027974692166	0.26866597091977024	35855
1027	Protein kinase domain-containing protein	32.50269369063888	288.6511606053993	-0.9367955463392317	2809	28.222623554890625	250.2898100662328	-0.9344556745496603	3831
1028	Kinetochore protein Hec1	5.5059276190377755	38.843826886839715	-0.7870518172326435	4037	23.120770470491735	521.6454755668092	-1.335816019139946	1412
1029	TYR_PHOSPHATASE_2 domain-containing protein	225.03242671101884	213.50623610947775	0.022730825212237366	26971	113.97730588909596	82.58188826078984	0.1384999497928093	34667
1030	dnaJ homolog subfamily C member 3	47.362791349268875	233.72611272224856	-0.6860500474820608	5177	85.44594380110351	229.2537135977277	-0.4254620231398059	11169
1031	Serine and arginine rich splicing factor 4	186.31333129750774	107.36931865286743	0.2376623448452959	30586	145.38629322114997	185.7644228355779	-0.10579373630060415	15802
1032	PX domain-containing protein	27.884842255682216	215.60751335954728	-0.8750035165735208	3239	16.130565849961286	331.44593739526505	-1.2879493214474442	1594
1038	Integral membrane protein 2	119.82786079799331	213.79086100700118	-0.24984871234696643	12122	108.44938062076278	167.8103806653269	-0.18818584098563246	15075
1036	ADP-ribosylation factor 1	42.56733783406555	7.0768594785020085	0.7319184962684061	53483	110.29079869656135	437.22384668385837	-0.5952367475196885	7925
1037	Zona pellucida sperm-binding protein 3	4.085045194216665	1.295326720258651	0.34545030473978316	31614	2.314423720065822	579.2684463225476	-2.2432209268798573	148
1033	ninein-like protein isoform X1	178.55790889437438	23.995007086785797	0.8563512748045895	55239	403.2370084779282	41.30375148788041	0.9802571890550739	56696
1035	Guanine nucleotide-binding protein-like 3	51.862241397394435	117.30548174849037	-0.3498592947766221	10562	33.44181029012197	394.60960048158984	-1.060180852062679	2888
1034	Eukaryotic translation initiation factor 3 subunit C	186.66860124084883	61.19595683184191	0.4796294636040386	40736	239.35879222641813	149.40808098308358	0.2035888428244142	35228
1039	Kinesin-like protein	353.79998691184767	98.22313136613555	0.5533706663960347	41225	165.7233053682461	51.00646039637019	0.5059390154665926	44228
1040	HTH La-type RNA-binding domain-containing protein	0.0	243.74117606279282	-2.388707042635257	88	0.0	337.71664910252474	-2.5298365442550446	67
1041	Putative monooxygenase p33MONOX	114.67720312229663	120.4174608212951	-0.021033366742889508	14841	143.14226969158364	230.97404375165166	-0.206648036879851	14640
1042	Aa_trans domain-containing protein	0.0	399.4170832285949	-2.6025125977624404	49	0.0	187.3822941296179	-2.275040081454947	134
1043	UBX domain-containing protein 4	45.94190892444777	302.7889048414835	-0.8110111617555631	3816	66.36368147564372	177.16729092170831	-0.4224021628316281	11201
1046	Dynein light chain	100.94205020425775	8.02463577723571	1.052923680278773	57348	374.70564638993574	132.41873487511236	0.4496309038217836	43982
1047	NA_BLAST	355.22119825090766	30.376765722237913	1.0551115851586186	57353	287.73069408707295	14.650118543875884	1.2659753233526874	58370
1045	RNA helicase	30.78580779873999	57.56265212674977	-0.2653874834016055	11931	27.088878425024205	472.3891042902016	-1.2266838594308558	1870
1044	Peroxin-19	282.10465804322104	115.83637981746924	0.38436892319026494	40059	173.753388197977	87.45245375126296	0.29571571966226945	35995
1049	Peptidyl-prolyl cis-trans isomerase	92.47589056589887	158.39241165432244	-0.23176803021556838	12287	158.115623681512	196.91850739079624	-0.0947735816119512	16079
1050	RING-type E3 ubiquitin transferase	15.33370320595444	215.52861311462593	-1.122430634297609	1777	14.996820720094865	337.5629608126988	-1.3256057664444743	1469
1051	tight junction protein ZO-2 isoform X1	15.511305286201107	318.39575100858883	-1.2865477269519245	1154	19.035328865126807	227.33712883065374	-1.0567800603727584	2897
1052	Clathrin heavy chain linker domain-containing protein 1	196.31897209606217	24.247682542469608	0.8929473235409409	55663	410.3445467492911	3.63691492099798	1.9479766167285781	59709
1053	neural Wiskott-Aldrich syndrome protein-like	39.074299574004435	195.75116188922124	-0.6910513652965713	5020	46.17114075048399	305.76980787102576	-0.8131362353219663	5098
1054	Nsp1_C domain-containing protein	79.98395220958665	64.2130609388055	0.0940643821656311	29183	223.2986265669563	242.60614478470097	-0.03586162455163132	16542
1055	Tetraspanin	60.328335252905546	454.3731071939076	-0.8707062030645443	3287	27.065411694857715	50.94242360894272	-0.26735079242161536	13996
1048	NA_BLAST	172.9335798885055	0.0	2.240383435668197	59967	549.0567159648874	0.0	2.740407471604567	59975
1058	Seipin	25.22067948628666	377.75908076696487	-1.1597191119993302	1620	25.411727460391063	147.12008284893022	-0.7488171391053395	5961
1059	minor histocompatibility antigen H13	141.55550202421887	184.01432116197202	-0.11322136271728322	13852	110.69340415032914	174.9433295749824	-0.1973452789524777	15023
1057	Threonyl-tRNA synthetase	26.345558444029994	178.074987913886	-0.8161481336667739	3782	9.234228150096799	370.66660846876005	-1.5600984502548787	785
1056	IQ and ubiquitin-like domain-containing protein	344.03154358404214	11.736840727249188	1.4327970830564583	59209	313.4240223094619	6.1042160599482855	1.6459995580329505	59363
1060	RNA helicase	407.3198477248777	122.39191366368382	0.519713791064715	41025	112.96089441006197	7.312251914452447	1.1370371524433025	57855
1061	ATM interactor	127.16914147860885	205.07112438671558	-0.20623366547477892	12510	124.60341320089056	146.96639455910426	-0.07116165038102723	16284
1062	Oxysterol-binding protein	250.3124384564166	25.116558596281976	0.983298035116162	56812	358.1996128573106	14.586081756448408	1.3625989099248608	58720
1063	CE126 protein (Fragment)	280.21036741961876	15.275270466500192	1.2375031133206285	58387	375.39719468757636	13.429275331886227	1.416401857470502	58879
1064	Transmembrane protein 59	285.0054920205833	107.54309386362992	0.4207721763942196	40382	147.65378348088282	90.91006566746401	0.20881289078697682	35244
1065	Fructose-bisphosphate aldolase	416.970218580091	16.570597186758842	1.3763588158327615	59003	239.9528025624553	12.208432119896571	1.261080713388837	58338
1066	Heat shock protein 70	294.5964648338377	20.109026926009847	1.1462310219716083	57942	318.0961321689891	4.844950775502142	1.7371406820413116	59501
1067	Phosphoinositide phospholipase C	410.04327697053657	8.02463577723571	1.6584578659115425	59638	246.0908628151172	4.883372847958628	1.6232303140270372	59325
1068	NA_BLAST	163.4018077686666	0.0	2.2159065887492866	59961	465.15957635477224	4.844950775502142	1.9017537523862211	59668
1069	Endotoxin_N domain-containing protein	0.0	0.0	0.0	20792	0.0	579.136228496825	-2.7635299872482784	26
1072	BHLH domain-containing protein	12.61033974314333	403.4768386001333	-1.473024691568017	716	5.762592569998066	160.33163310356304	-1.377606307027241	1288
1073	Histone H2B	168.84853469428882	2.243103018992353	1.719101060005738	59706	474.7025430379708	1.2080358545041616	2.333329351832064	59898
1070	RanGAP1_C domain-containing protein	160.50077644276104	47.990014173571595	0.5180670495130775	41020	368.305781064505	42.55020941484106	0.9283958584031285	56137
1071	Neuralized E3 ubiquitin protein ligase 1	350.78068576480655	18.639924994988725	1.2531321663068706	58501	293.6575537682364	15.832539683409056	1.2431679320314908	58287
1074	DNA replication licensing factor MCM2	100.46824730838999	174.94703412016145	-0.2390517917373473	12225	35.23629490558756	276.84098415035334	-0.8846525231712827	4329
1075	TPR_REGION domain-containing protein	55.47368104428665	71.47967034898979	-0.10837011275716245	13901	98.01100715030009	371.45200152624284	-0.5753868342562376	8138
1076	Dynamin-1-like protein	302.64841696683106	109.78619688262226	0.4378853673501314	40457	241.7472871779209	7.325059271937942	1.4647670509131	59001
1077	Polypyrimidine tract-binding protein 1	263.3369857049255	128.07857145608605	0.31130378301546335	31437	120.51797159552564	110.43074970181303	0.03763545913209603	33201
1078	protein zer-1 homolog	269.19844639869547	18.039699117779968	1.1520227665679144	57952	357.37460626054605	12.144395332469095	1.4355966162853107	58931
1079	Endoplasmic reticulum-golgi intermediate compartment 1	142.56197959513108	248.66980748814362	-0.24032658814922106	12211	71.4890012902091	137.09719000330304	-0.2799127253141999	13871
1080	acidic repeat-containing protein	12.551139049727775	264.52932911093274	-1.2921366965292742	1136	1.157211860032911	291.55513948165674	-2.1323149327008815	196
1081	CSD domain-containing protein	420.4631252744565	31.672092442496563	1.1105826340516551	57704	221.55474645276115	4.883372847958628	1.5778104890942797	59230
1082	RING-type E3 ubiquitin transferase	48.72447308067443	410.53772335771555	-0.9178394610176709	2925	44.32972267468542	85.03638204225464	-0.27829907729926834	13885
1083	Poly [ADP-ribose] polymerase	213.07322881259884	195.15093601201247	0.03797197458777179	27645	129.2791941013552	71.61991406785391	0.25381933271312185	35745
1085	WD40 repeat-containing protein SMU1	72.34666806189333	185.04099770562703	-0.40422827007238926	9634	76.2117156510067	248.10427079196336	-0.5086979707809104	10258
1084	C2H2-type domain-containing protein	21.786907702488882	0.0	1.3576853932424604	58930	74.46416449587409	483.05236501010353	-0.8071515782634642	5125
1086	Pribosyltran_N domain-containing protein	101.29712279905553	137.99875983078917	-0.13314750647540533	13583	48.41516428005035	300.02419782067136	-0.7847411642358278	5271
1090	coiled-coil domain-containing protein 105	133.4448096777444	2.4168782297548272	1.5949145389384125	59545	320.22282204772296	159.14921196402986	0.3022815871984007	36134
1091	interferon-induced transmembrane protein 3-like	118.52531397715553	444.26316888752217	-0.5711568796048226	6615	22.460030984892562	2.441686423979314	0.833557282652633	55224
1087	centrosomal protein of 135 kDa	312.061721916991	15.875496343708948	1.2683734144385885	58552	332.41241771425575	3.662529635968971	1.85436016550205	59634
1089	WD_REPEATS_REGION domain-containing protein	15.156101125707774	121.11256166434498	-0.8784237790399414	3221	65.77334218054402	377.87640152332847	-0.7538944415491404	5931
1088	RRM domain-containing protein	201.2326296495533	75.19187529900327	0.4239425661380226	40399	207.14459398682854	133.53711922721803	0.18952301157601456	35156
1092	WD_REPEATS_REGION domain-containing protein	104.07981852097774	164.947945500537	-0.19845256598240976	12598	131.9727565450223	199.07843195009468	-0.1774376032550804	15215
1093	RRM domain-containing protein	22.37891463664444	415.4344053412267	-1.250722258017724	1265	10.95831257506292	121.53360482708942	-1.0105853091105337	3246
1094	Stathmin	89.93006340048663	228.98723122858004	-0.4029962309863958	9643	72.14974077580827	192.8845643877479	-0.423330443802004	11192
1095	cyclin N-terminal domain-containing protein 2	0.0	119.46968452256138	-2.080877773043816	178	0.0	450.1280203588393	-2.654299802733479	44
1099	NTF2 domain-containing protein	36.52853819143999	243.77312550463245	-0.8144020852454154	3796	24.797921435124877	271.8167303700543	-1.0242862839027527	3184
1098	zinc finger BED domain-containing protein 1-like	29.66092884099666	480.53231705476435	-1.1960401320049732	1469	6.896337699864487	55.87702588684333	-0.8575111655777794	4511
1097	msx2-interacting protein isoform X1	204.66659878189438	94.68470162688456	0.3323212590151901	31545	245.28932294851907	94.57259530343299	0.41111220528952325	39667
1096	Glutathione transferase	414.4243914146788	42.28738166024958	0.9821306750315663	56811	197.3706310429025	12.208432119896571	1.1766261062441954	58041
1100	WD_REPEATS_REGION domain-containing protein	25.398281566533328	505.74375061688755	-1.2832127447141224	1165	15.540226554861587	26.730477088917503	-0.2244158875828727	14504
1101	EWS protein (Fragment)	101.65245852524443	45.22558552229182	0.34648693426654165	31629	274.3332820592368	169.06964594977305	0.20923190412472426	35245
1102	DUF1279 domain-containing protein	12.551139049727775	183.16141982907948	-1.1332228529309234	1732	10.981779305229411	360.61810090816186	-1.4797288451229857	998
1103	afadin- and alpha-actinin-binding protein-like	0.0	424.28096636919304	-2.6286759461144324	42	0.0	145.7967807770566	-2.1667165316966037	180
1104	CCR4-NOT transcription complex subunit 7	97.62648245874776	134.90275547890423	-0.13923471813897542	13478	29.99364144018973	319.05820227057154	-1.0139563570705223	3234
1105	RRM domain-containing protein	276.0657268348999	274.4814669274755	0.0024904197464826502	26617	54.650762494315664	10.923552120479437	0.669065464720742	52187
1108	Nuclear pore protein	116.57162531159442	139.38896151688894	-0.07703043956049846	14244	69.83531705574245	258.3106108932551	-0.5635704461734339	8235
1109	BTB domain-containing protein	264.2250618890066	222.08414696084054	0.0751458503316361	29067	77.72459950447441	50.95523096642821	0.18048118011457254	35116
1107	G domain-containing protein	46.53398164145109	132.15430154854428	-0.44735100677378997	9237	133.79070789065435	274.9115920257939	-0.31110999297976166	13630
1106	Syndecan	233.02484923635774	113.41950158771442	0.3107619224900127	31432	175.2156675501743	100.77927022326523	0.23838518687105228	35438
1110	Elongation of very long chain fatty acids protein 1	1.420882424821111	16.918147608283792	-0.8693194124120216	3299	0.0	546.6258635359642	-2.7384839510136385	28
1111	TZAP protein (Fragment)	2.841764849642222	433.789705438692	-2.0537484740662415	190	5.195720005064855	115.37815933719912	-1.2737797009761496	1672
1112	TGc domain-containing protein	405.54395848810657	16.39682197599637	1.3686375922483167	58973	247.41601282725298	2.441686423979314	1.858408288185888	59636
1113	BRO1 domain-containing protein	245.22071834274442	136.10320723332177	0.2542769797296986	30825	82.99071970003874	142.04459963868916	-0.23124016387514787	14403
1114	C2 domain-containing protein	88.09477612175664	227.9445799640052	-0.4098781256221958	9551	44.37665613501841	217.2117771251426	-0.6820456972256457	6523
1115	Annexin	55.59208243111777	238.57584390267803	-0.6266873515619324	6148	66.36368147564372	212.7510470742053	-0.501482437167944	10334
1116	peflin	60.150733172658875	480.0429408643166	-0.8957821774929438	3112	21.30281912485965	15.84534704089455	0.12187979972013024	34576
1117	Tubulin beta chain	33.5091712615511	283.1223033028398	-0.9155707968965419	2971	24.207582140025174	228.5195499701869	-0.9592884926657634	3702
1122	Transcription initiation factor IIE subunit beta	76.55011464294108	208.26200370444164	-0.4311079352449515	9394	54.76809614514812	234.30358209299777	-0.6252427201539217	7701
1124	zinc-binding protein A33-like	0.0	557.0035443531065	-2.746636957518416	26	0.0	1.220843211989657	-0.3465178991287246	12224
1123	Methanethiol oxidase	2.7233634628111103	0.0	0.5709354327235201	42980	9.8245674451965	549.0931646749145	-1.706025697784237	530
1120	Coiled-coil domain-containing protein 135	157.4222088194566	4.659981248747181	1.4470010718022837	59243	429.9702149095176	20.63906838645471	1.2992086969386765	58476
1121	Nuclear receptor coactivator 5	62.28208970131443	233.75806216408816	-0.5693397039255662	6632	156.43847271687886	127.59939881458119	0.08787192976991598	33636
1119	CE126 protein (Fragment)	219.76356499703436	11.910615938011663	1.2329804366214219	58373	408.64760009542897	4.883372847958628	1.8427840430300264	59619
1118	NA_BLAST	133.4448096777444	0.0	2.128544040684829	59944	497.82698454940004	25.47121180447136	1.2751761160637087	58395
1125	Non-specific serine/threonine protein kinase	84.54260295112776	195.24581097785358	-0.3606179340137549	10439	100.3723643306989	199.11685402255114	-0.2953640910892446	13748
1126	FGFR1 oncogene partner 2 homolog	50.50055966598888	111.77662444593082	-0.3404071428122466	10654	20.75941329009293	384.57390027847714	-1.2484604474942844	1819
1127	Ubiquitinyl hydrolase 1	12.255135582649997	18.039699117779968	-0.15727590664120691	13186	48.5324979308828	483.5262372370669	-0.9904270691294753	3349
1128	Calmodulin	85.37141265894553	241.3562472748776	-0.4480841962995872	9209	52.997078259849005	201.6738066638999	-0.5744273634664019	8152
1134	protein SSUH2 homolog	178.38030681412772	0.0	2.253774762501762	59974	436.2762133142824	0.0	2.640755853500085	59965
1133	Amidase domain-containing protein	6.986010737274443	545.0929284150949	-1.8349366629395685	311	5.172253274898365	1.220843211989657	0.4439258396547912	43862
1132	LRRcap domain-containing protein	117.81490565616886	140.27381229162114	-0.07519073731352206	14273	46.667613124917736	278.21551565216896	-0.7677161419053112	5648
1131	Protein-serine/threonine kinase	32.088288836729994	302.0308784744321	-0.9618125766618405	2648	27.67921772012391	204.30760345016165	-0.8548377325628381	4521
1130	ZN451 ligase (Fragment)	219.4674957471088	40.21805385201969	0.7282570867324872	53469	330.3326612958548	37.69245128185342	0.9326380043652518	56349
1129	Mitochondria-eating protein	237.7022302789688	8.545961409523134	1.3980368024358247	59086	364.55254472240836	13.365238544458752	1.4056369693667166	58857
1135	SUGP2 protein (Fragment)	202.77184767835772	136.640507586529	0.1703979178574017	29772	81.3135687354056	173.45353185579737	-0.3262083351790214	13539
1136	RING-type domain-containing protein	60.150733172658875	355.48585106688404	-0.7656406289507376	4322	32.30806516025555	109.1714844173669	-0.519519795431183	10102
1137	ras-related protein Rab-35	40.31757991857887	375.0106268366049	-0.959065243359328	2661	14.406481424995164	126.35294088762056	-0.9173055136628939	4106
1138	E3 ubiquitin-protein ligase	16.87298701760666	336.30959907836575	-1.2758315605100272	1184	9.257694880263289	196.7904338159413	-1.2851555063696554	1605
1139	multiple epidermal growth factor-like domains protein 10	182.46535200834438	0.0	2.263554058493436	59976	433.8913894037171	0.0	2.6383808089725984	59964
1140	AP-3 complex subunit delta	128.5899581205822	147.08202159351953	-0.0579309851937416	14476	184.11769043700275	125.05525353071793	0.16688697307660244	34829
1141	Protein regulator of cytokinesis 1	16.87298701760666	239.2549700248081	-1.1284752405421932	1750	6.919804430030977	291.0940746121789	-1.5668082896673048	774
1142	PB1 domain-containing protein	110.29608867815442	128.34722163268964	-0.06527720252169056	14396	130.24867212005617	218.70157484432764	-0.2237382517807538	14508
1143	Heterogeneous nuclear ribonucleoprotein A/B	50.145355505495544	65.25571220338034	-0.11241712502026247	13860	101.59997638123127	350.9281993571576	-0.5353068066446984	8960
1147	microtubule-associated proteins 1A/1B light chain 3B	112.36817873054665	160.96709037391992	-0.15493561074794673	13197	73.16615225484225	232.00277660135893	-0.4971553480031682	10354
1148	ribosomal biogenesis protein LAS1L	62.814895942054434	188.50052719995674	-0.4726883571311419	8938	83.13152008103768	229.5482828198941	-0.43780315605406406	10941
1144	Poly [ADP-ribose] polymerase	173.11118196875213	15.62282088802514	1.0201219384196383	56909	377.73141409687116	51.07049718379767	0.861739604960912	55301
1146	TOG domain-containing protein	358.9507761532399	77.59277880783829	0.6608604699486919	50404	195.07967405300317	10.961974192935923	1.2146297151893308	58180
1145	PPM-type phosphatase domain-containing protein	90.10779704642886	71.21102017238617	0.10095206508075258	29230	182.29973909137067	237.86365286908278	-0.11498822276333572	15741
1149	Tetraspanin	345.45222866032	108.75952033896723	0.4992011589582572	40949	137.59454873402143	34.004306930913465	0.5976246654936589	49566
1150	4F5 domain-containing protein	19.06354423967777	13.379717869032788	0.14465728865191985	29540	36.39350676562047	485.77581329876375	-1.1145327958317692	2564
1151	MSP domain-containing protein	56.95376416252332	242.47779878437376	-0.6233777176286155	6162	43.21944427498549	222.4025265527531	-0.7034748001164857	6311
1152	APBB3 protein (Fragment)	143.2133845712455	2.243103018992353	1.6480448250067012	59625	441.1866615164119	1.220843211989657	2.2990877388941873	59883
1153	Exocyst complex component 7	121.13040761883107	129.31097265234317	-0.0281571798190094	14772	173.74971715703956	153.05780326156707	0.05473278060169162	33367
1154	Clusterin	359.12844401633436	26.83833598298691	1.1118141525305048	57705	243.51830506321997	14.63731118639039	1.1941492978931587	58110
1157	WD_REPEATS_REGION domain-containing protein	70.21531153323777	215.10216244817966	-0.4820857342555882	8836	36.323106575121	240.66394530265597	-0.8112340763920302	5108
1156	Protein sprouty homolog 1	14.03122216796444	324.3510589775947	-1.3353579307386647	1005	14.996820720094865	193.32001454225474	-1.084483856699644	2671
1155	Elongin-A	36.17333403094666	229.58745710578881	-0.7926041657998304	3936	50.23311562568242	236.91176416428854	-0.6668651500724206	6972
1158	Septin	125.51145628012551	33.488744795042635	0.5644524662803581	41260	232.60325490755258	187.94996210984732	0.09213208055443191	34348
1159	Basigin	106.50704695101555	416.097556742437	-0.5888007132213371	6470	38.000257539754145	1.220843211989657	1.2445495757881542	58290
1160	RanBD1 domain-containing protein	152.56729147944665	366.32283965815895	-0.37874920852064253	9927	43.762850109752215	10.949166835450427	0.5735801060057155	46852
1161	Sodium/potassium-transporting ATPase subunit beta	0.0	544.2400270822022	-2.7365877306968116	27	1.7240844249661218	0.0	0.43522056312648516	41780
1162	Acetyl-CoA C-myristoyltransferase	68.67602772158554	361.91553386509554	-0.7167221744176442	4837	40.36161472015295	86.15476639436034	-0.3236936582814218	13589
1163	Testis specific serine kinase substrate	216.38892812380436	8.02463577723571	1.3818077378187459	59008	382.97406756226906	6.09140870246279	1.7335693784407367	59499
1164	RBR-type E3 ubiquitin transferase	68.91289627809553	226.39657778806276	-0.5122266304747535	8072	87.12309476573665	176.266631646856	-0.30353725188867703	13690
1165	Flap endonuclease 1	15.570505979616664	278.96767296546017	-1.227772117761682	1349	14.429948155161654	236.69403908703512	-1.1876538237576415	2122
1166	talin rod domain-containing protein 1	19.596350480417772	281.0999262976916	-1.1366126992448784	1719	9.234228150096799	232.07962074627187	-1.357449208354663	1354
1168	protein fem-1 homolog C-like	61.39401351723332	196.8727133987174	-0.5012429865502733	8633	58.80660429018006	239.12291815352893	-0.6036844679234981	7850
1167	Tudor domain-containing protein	153.8107691725644	22.3521299450022	0.8214746697670979	54643	340.6969635348805	61.878783086907646	0.7351369914162893	53115
1169	Phosphatidylethanolamine-binding protein 1	411.1090210177121	27.185886404511855	1.1649804239922599	58052	199.0712487377021	4.883372847958628	1.531558310905126	59137
1170	Peptidylprolyl isomerase	163.46081111353885	186.69984956833048	-0.05740149670719648	14482	165.08236157187596	59.321830445558874	0.4398489999868728	43824
1171	J domain-containing protein	227.7559217395255	9.667512919019309	1.3313091678526117	58857	357.0424009972777	14.560467041477418	1.3619118327699944	58719
1172	W2 domain-containing protein	57.249833412448865	0.0	1.7652946876695987	59750	196.28014833243157	308.53167823214244	-0.19562171660229766	15032
1173	Mesoderm induction early response protein 1	29.068921906841105	223.11082350449556	-0.8723449742776794	3278	24.254515600358154	265.9302393873594	-1.0240587330924769	3189
1174	Protein kinase domain-containing protein	36.29173541777777	121.28633687510747	-0.5157653414959016	8038	34.57555541998839	360.56687147821987	-1.0070369422550158	3260
1175	Elongation of very long chain fatty acids protein	170.4470191993566	15.275270466500192	1.022601724300946	57056	359.8298303616108	58.24186816590967	0.7846736888043288	54064
1176	4F5 domain-containing protein	43.63295031554554	483.6442961275691	-1.0357675103986428	2186	18.398056109694128	6.09140870246279	0.43702569521996437	43816
1183	CCR4-NOT transcription complex subunit 9	88.21317750858776	181.5974429322172	-0.3110656835194368	11313	62.325173330611776	222.58182955755	-0.5478601184444747	8347
1182	magnesium transporter NIPA2-like	35.10765576661888	227.86567971908386	-0.8019813780983931	3882	25.931666564991296	257.51241047828677	-0.9822181683030202	3391
1181	LRP2-binding protein	255.75909959919105	3.36465452848853	1.7695759699467188	59752	260.47387750994585	93.55666981121125	0.44173613887513175	43836
1179	E3 ubiquitin-protein ligase KCMF1	115.50594704726663	185.65719830375562	-0.20469664835279117	12524	52.47713915524878	206.45472065197458	-0.5887551557536199	7991
1180	Asparagine--tRNA ligase	98.15935448233553	176.51101101702375	-0.2528916066448896	12091	55.38190217041431	226.8632566036904	-0.6065345763055551	7815
1177	GPBP1 protein (Fragment)	93.0086310237911	268.7628596932336	-0.45781442839496356	9118	42.629104979885796	150.64173155255872	-0.5410424310290814	8429
1178	TGc domain-containing protein	222.13172429935213	0.0	2.348561321555313	59988	388.1228541070009	0.0	2.590086738696526	59958
1184	keratinocyte differentiation factor 1	2.782564156226666	170.90325346954285	-1.6574977934500597	469	6.919804430030977	358.0739556242986	-1.6564694486463811	617
1186	Cyclin-L1	48.60607169384332	267.84703283633957	-0.733970411088502	4705	69.85878378590894	162.6964753826294	-0.36364563466836086	11753
1187	Cell cycle regulator Mat89Bb	38.77829610692666	174.3468082429527	-0.6442516887328916	5863	96.99459567126611	236.4250845798397	-0.3843244760513982	11578
1188	zinc finger protein 850-like	157.9550808430444	1.295326720258651	1.8404299018659505	59805	415.72800059568783	4.857758132987637	1.852121246668934	59629
1185	fibrous sheath-interacting protein 2-like isoform X1	190.81304447702436	3.5384297392510042	1.6259725221636263	59598	407.25204989279365	1.220843211989657	2.2644104749410805	59871
1189	Fatty acid hydroxylase domain-containing protein	276.125059094011	85.44363937431152	0.5059427558496972	40979	204.54856950476483	38.88767977887209	0.7120756840700394	53043
1190	SERPIN domain-containing protein	88.50931254136108	1.1215515094961765	1.6252146410905588	59596	285.57686643723514	200.2992751620843	0.1533989185068416	34714
1191	HABP4_PAI-RBP1 domain-containing protein	228.5845998816477	75.09700033316213	0.4795752153587065	40735	144.70208700538433	138.61260243745912	0.01854114995579968	33058
1192	Kinesin-like protein	2.841764849642222	270.76926197746195	-1.849669556365693	296	1.157211860032911	259.7747938974692	-2.082372811522078	216
1193	FUN14 domain-containing protein 2	90.87734027798331	432.1468282969084	-0.6734267241599706	5273	17.26431097982771	3.662529635968971	0.5929816878325233	49556
1194	POU domain protein	2.841764849642222	257.642219564113	-1.8281686399271881	316	0.0	273.3961795916378	-2.4383780604100034	92
1198	F-actin-capping protein subunit alpha	71.22178910414999	235.4798395507931	-0.5151258793271065	8044	76.77858821593992	166.37181237608382	-0.332822263023638	13229
1199	kunitz-type protease inhibitor 2	133.85908296595775	322.5503813459684	-0.3800617138576887	9898	94.46897137970188	14.598889113933904	0.7867685724673408	54065
1195	Fatty acyl-CoA reductase	99.58023690715665	203.4442219658518	-0.3080621867407853	11340	64.49879666967865	191.8430241805552	-0.468970612210197	10664
1197	tRNA selenocysteine 1-associated protein 1	49.02047654775221	304.51068222818844	-0.7858785750567665	4046	35.16589471508809	154.02249932384683	-0.6320955207866767	7647
1196	Ras-related protein Rab-6A	229.2950082026344	278.46232205409257	-0.08403873884383822	14169	37.38645151448795	30.328969937458996	0.08823185133148635	33641
1200	Sorting nexin 29	128.29408621919995	37.200949745056114	0.5295045007478357	41064	325.4889422432873	83.789924115294	0.5855242302866249	46935
1201	Transmembrane protein 106B	77.20132227051221	134.47630481245795	-0.238649246114124	12229	58.80660429018006	280.5931652887208	-0.6728729649201691	6585
1202	UBC core domain-containing protein	85.84508398911775	250.06000917424342	-0.46103230084368246	9072	83.58105899513845	135.94038357874086	-0.20925842160086397	14627
1203	Copper transporter	83.18092121972221	169.86060220496802	-0.3074282586512958	11349	100.34889760053241	200.23523837465683	-0.2978850033896822	13727
1204	Microtubule-associated protein	185.1887154711555	0.0	2.2699533557155753	59977	403.3778088589272	0.0	2.606787314687139	59960
1207	Mucin 12Ea	356.2866791666921	21.230578435506025	1.2060660614570244	58279	250.3207758424185	6.1042160599482855	1.5487122306049335	59161
1206	PlsC domain-containing protein	16.87298701760666	224.65882568043799	-1.1012551838539881	1874	9.234228150096799	279.9656047719315	-1.43859806332195	1106
1205	Sorting nexin-17	78.44460261508665	179.78079057967113	-0.35708788426817917	10465	37.50378516532041	247.6047838500291	-0.8100060559259087	5115
1209	mRNA cap guanine-N7 methyltransferase	73.05707638287998	271.2746128888296	-0.5654405862272678	6658	36.37004003545398	159.0083310316894	-0.6316190322036671	7650
1210	Protein phosphatase 1 regulatory subunit	15.274502512538884	234.7527892659036	-1.1609491180118716	1613	3.4481688499322436	275.72259979824764	-1.793863364749776	431
1211	Tektin	160.91524707951774	1.295326720258651	1.848443234501515	59816	416.1540727796222	2.4288790664938187	2.0851443198602113	59794
1208	PID domain-containing protein	78.68140538874887	209.38355521393783	-0.42165480446375314	9464	51.29646056504939	206.4419132944891	-0.5984242126744534	7886
1212	DLGP4 protein (Fragment)	72.93874077889664	121.01768669850384	-0.21755073705405706	12404	111.33067690576182	245.18871214102074	-0.3407697605073145	13087
1213	BCAS1 protein (Fragment)	343.43940508419104	2.243103018992353	2.0261520859454665	59910	268.00748796524306	1.220843211989657	2.0832464698577913	59792
1214	C2H2-type domain-containing protein	34.93005368637221	174.15705831127042	-0.6879697766649985	5160	40.38508145031943	284.3325390696027	-0.8385074867644227	4908
1215	DEP domain-containing protein	9.88697628033222	226.58632771974501	-1.3202388914899743	1041	6.919804430030977	289.0878383427064	-1.5638150644541824	779
1216	Adenylosuccinate synthetase	109.9408187348133	213.71196076207985	-0.28676487133918993	11634	29.970174710023237	194.34874739196198	-0.799866975481877	5142
1220	Protein C-ets-2	25.10227809945555	73.56497287813949	-0.4558564517985519	9142	9.210761419930309	430.09089777420286	-1.6255107243023648	671
1222	IF rod domain-containing protein	300.398461702801	104.62086472250748	0.4553913126492548	40563	134.76018590935536	54.77144889222313	0.38636049681157403	39414
1221	coiled-coil domain-containing protein 6	129.95163985198775	189.87475416513672	-0.16363754943906417	13073	115.86565742522751	122.8953289714195	-0.025368026644704146	16587
1217	PLAT domain-containing protein	18.116267362181105	180.74454159932463	-0.9780582804202135	2536	26.545472590257486	306.93942165307345	-1.0484150619349049	2937
1219	Ribosome maturation protein SBDS	58.966653521499985	447.0905230628034	-0.8734559454286862	3273	22.436564254726072	7.27382984199596	0.452187360427287	44005
1218	Reverse transcriptase domain-containing protein	44.93549713638332	0.0	1.6621484208836819	59645	179.4888429968711	324.30018112812405	-0.2558339441456522	14120
1223	Transforming protein RhoA	93.2454995803011	89.58229499077129	0.017217301142710126	26916	83.0845866207047	279.51320300907156	-0.5232369137264765	10071
1224	pentatricopeptide repeat domain-containing protein 3, mitochondrial	36.46933749802444	239.95007086785802	-0.8082510440470334	3837	24.774454704958384	233.1211609534646	-0.9582511830760448	3710
1225	Histone acetyltransferase type B catalytic subunit	32.38429230380777	67.41991497745137	-0.3116403558849265	11308	7.510143725130677	425.8264223364156	-1.7003144014161438	538
1226	MRG domain-containing protein	47.95479828342443	316.7848233086449	-0.812337887023342	3805	42.629104979885796	133.6267707296165	-0.4893551247311129	10430
1231	Annexin	6.808408657027775	0.0	0.892562534275424	55498	10.981779305229411	510.4232099732958	-1.6302591177979187	665
1230	Protein regulator of cytokinesis 1	14.149623554795554	196.00383734490504	-1.1140728442493542	1819	34.008682855055184	285.2460057019405	-0.9125636637662229	4182
1229	Rab-GAP TBC domain-containing protein	44.225023032548876	233.0469866001185	-0.7139242571618788	4857	53.68128447561467	202.68973215612166	-0.5711304294084746	8172
1227	UBC core domain-containing protein	65.77506217852776	269.12638483567844	-0.6069527052674015	6306	51.93373332048206	150.68015362501524	-0.4571962347814146	10768
1228	UBC core domain-containing protein	140.19388607566106	111.33419905856474	0.09930389832827423	29218	162.0837316360445	145.87362492196957	0.04546682666743363	33242
1232	Terminal nucleotidyltransferase 5D	21.07643359865444	340.49520549790725	-1.1894556953161826	1504	12.682397000029042	150.92349341723963	-1.0454627507705545	2951
1234	Secretory carrier-associated membrane protein	142.32524260431663	117.05280629280657	0.08424637019991969	29134	256.6700366665788	55.86421852935783	0.6562248441378798	52126
1235	glucose-induced degradation protein 4 homolog	36.29173541777777	9.493737708256836	0.5506823894955648	41217	36.34657330528749	451.8355431552777	-1.0836897476258254	2673
1236	40S ribosomal protein S2	227.57818809358326	65.68216286982661	0.5350251078565788	41093	213.30979201059438	76.56732370324002	0.4413632075192618	43835
1237	Histone H3	15.511305286201107	342.9280584485819	-1.3186862006436675	1050	6.329465134931276	161.32194388081376	-1.3453049516203293	1388
1233	Poly [ADP-ribose] polymerase	51.56623793031665	206.71400152849918	-0.5967588758578697	6400	70.3083227000097	211.26124935502025	-0.4737304949477251	10621
1239	Reverse transcriptase domain-containing protein	197.4438510538055	0.0	2.2976376464793904	59983	375.7961291004067	27.925705585936168	1.1148224710361445	57684
1240	E3 ubiquitin-protein ligase RNF169	29.187323293672215	98.1282564002944	-0.5163728614053678	8035	46.761480045583696	355.0646012200899	-0.872451023317145	4404
1238	Protein zwilch homolog	81.46396954497554	126.53056928014358	-0.1893500618459132	12685	66.34021474547723	265.82778052747545	-0.597956546763161	7892
1242	RRM domain-containing protein	89.3380564663311	193.68183408099134	-0.3334546861311708	10721	40.38508145031943	212.50770728198088	-0.7125697426962483	6241
1243	TBP-associated factor 8	62.9924980223011	278.082822190728	-0.6396040423838175	6048	44.35318940485192	147.982320051326	-0.5165268994398347	10138
1244	speedy protein C	1.420882424821111	283.1063285819199	-2.0695072103725605	182	0.0	235.6140768073859	-2.3740405784065066	108
1241	Growth/differentiation factor 9	0.0	441.1821658968793	-2.6456012226190775	39	0.0	69.20384235884559	-1.8463608823517097	371
1245	Hsp90 chaperone protein kinase-targeting subunit	72.87947430263333	242.03537339700767	-0.5171456925331135	8028	42.676038440218775	178.10637226901707	-0.6128677979568645	7760
1246	transmembrane protein 251	12.491938356312218	273.21711628937874	-1.3080202111561468	1076	12.115524435095832	214.89816427601824	-1.2164632887630915	1961
1247	Exportin-2	189.15503036430218	113.8459522541607	0.21899212564212422	30289	51.36686075554885	195.09571837698832	-0.5734115712704717	8160
1248	NA_BLAST	166.1251712314777	0.0	2.223041865235473	59962	404.3238201474617	13.352431186973256	1.4508766538816975	58979
1249	actin-like protein 6B	36.1141333375311	211.83238288553224	-0.758498383775035	4374	66.34021474547723	218.41981297964674	-0.513001343551682	10215
1252	Ectonucleotide pyrophosphatase/phosphodiesterase 2	261.79770189327326	74.90725040147984	0.5393383028935423	41109	96.28692272533397	132.5468084499673	-0.1375790470776841	15536
1253	coiled-coil domain-containing protein 63	145.93674803405662	7.0768594785020085	1.2598878968463423	58538	404.0150816143598	9.741130980946265	1.576421182863794	59222
1251	Protein aurora borealis	37.71261784259888	136.81428279729147	-0.5514416889428241	7201	21.326285855026143	331.0489093132147	-1.172385577104178	2179
1250	SUGP2 protein (Fragment)	231.5447003352733	115.64662988578696	0.2996342506186285	31359	89.41405175563597	121.37991653726345	-0.1314742208074609	15588
1254	guanine nucleotide-binding protein subunit alpha homolog	21.313236372316663	274.8130426280806	-1.092052233110891	1910	5.762592569998066	216.09339277303687	-1.506533382912533	935
1255	Threonyl-tRNA synthetase	76.60931533635664	87.08651651609512	-0.054995583505332665	14515	99.7585583054327	275.6969850832767	-0.4387224822447938	10931
1256	FAKD4 protein (Fragment)	37.53501576235222	154.66423198338913	-0.606333292303936	6317	27.088878425024205	305.0356442434849	-1.0372376137071677	2987
1257	RING finger protein 223	8.46609385551111	505.1904755427605	-1.7281431630876865	398	0.0	0.0	0.0	25341
1258	jupiter microtubule associated homolog 1-like	134.92469544743776	365.5488385701877	-0.43083347916312525	9397	36.866512409887726	3.662529635968971	0.9096337021859591	56079
1259	Activating transcription factor 4	130.7805153426533	108.31709495160115	0.08116311956241316	29109	161.16118707767646	138.38207000272018	0.06574000482445165	33463
1263	Ubiquitin carboxyl-terminal hydrolase	191.9971241281833	15.449045677262667	1.0694101309904227	57387	365.0959505571751	6.09140870246279	1.712862409118848	59465
1265	rab11 family-interacting protein 3 isoform X1	380.5600817754821	18.039699117779968	1.3019028521969107	58686	206.5579257326663	8.5459024839276	1.3373223283229267	58623
1264	BTB domain-containing protein	0.0	0.0	0.0	20792	0.0	517.4793147380384	-2.714731434448633	30
1262	F117A protein (Fragment)	11.30785870515333	414.58150400833415	-1.5284737085971338	621	6.329465134931276	86.34687675664276	-1.0761750973082134	2773
1261	Adenylyl cyclase-associated protein	132.67500331479886	161.21976582960374	-0.08405356660297747	14168	97.96407368996712	154.25303175858573	-0.19556252577846578	15033
1260	protein ABHD18	92.00228501857441	100.29245917436543	-0.03708349596743785	14679	196.94088781803072	145.77116606208563	0.12989476924860752	34621
1266	Corpuscles of Stannius protein	0.0	501.50924667490887	-2.7011440576207684	30	0.0	0.0	0.0	25341
1267	V-type proton ATPase subunit H	55.59208243111777	99.34468287563172	-0.248738689718648	12131	100.9627036257986	275.5689115084217	-0.43336201781844075	11056
1268	Ras-related protein Rab-8A	55.76968451136443	121.69681282063394	-0.33471680090692324	10711	85.37554361060403	267.44565182151547	-0.4924655801688084	10397
1269	Polyadenylate-binding protein	96.67940292979442	0.0	1.9898029962983321	59890	433.062711766015	20.6646831014257	1.3018001384909015	58493
1270	Endoplasmic reticulum-Golgi intermediate compartment protein 3	23.740596368049992	226.2387772982201	-0.9630722797897382	2635	12.705863730195532	254.92984312196702	-1.2712145209116081	1681
1271	zinc-binding protein A33-like	1.3616817314055552	0.0	0.37322137015828555	35569	0.0	514.1497763966922	-2.71193351565417	32
1272	RING-type domain-containing protein	19.89235394749555	344.03363523715825	-1.2178740590522765	1400	9.234228150096799	139.56449114225336	-1.1378205303424012	2372
1273	Cathepsin C	62.75569524863887	319.86485293960993	-0.7018031616864067	4945	20.73594655992644	117.92230462106241	-0.7380847592479198	6074
1274	zinc finger MYM-type protein 1-like	1.420882424821111	0.0	0.383973697541133	39666	0.0	514.2906573290327	-2.712052268393095	31
1275	Protein kinase domain-containing protein	22.201312556397774	117.21060678264922	-0.7071438918871179	4908	64.73346397134355	312.0661342932565	-0.6778495716617925	6558
1278	Protein kinase domain-containing protein	157.9550808430444	5.607757547480883	1.3812203148423385	59007	398.7489614187955	2.441686423979314	2.065016045363643	59783
1277	SPINZ protein (Fragment)	289.86008044635435	241.05564765643436	0.07976889982194356	29101	23.02690354982577	0.0	1.380697805016399	58770
1276	PRELI/MSF1 domain-containing protein	55.88815168104331	8.02463577723571	0.799592140233162	53713	138.01694987701825	324.325795843095	-0.36925074529960233	11711
1281	Methionine aminopeptidase	108.46073561657664	180.3969911777997	-0.21937171672881836	12382	28.269557015223608	211.32528614244774	-0.8605855684543459	4473
1282	Isopentenyl-diphosphate Delta-isomerase	28.003243642513326	172.35638067964416	-0.7764932603334422	4178	10.95831257506292	302.2865812398537	-1.404183294460601	1164
1279	Putative threonine-rich GPI-anchored glycoprotein PJ4664.02	239.53745177485104	11.38929030572424	1.2881362763461919	58662	319.46821564145785	8.533095126442104	1.5265510355572556	59129
1280	ADP-ribosylation factor-like protein 4A	24.510271165299994	37.45362520073992	-0.17822221397946433	12862	75.55097616540753	384.9965430754985	-0.7026326820947945	6317
1284	Molybdopterin molybdenumtransferase	98.10015378891997	194.8193603114073	-0.2957812990646133	11504	62.2547731401123	177.37220864147622	-0.4502338873735071	10830
1285	Mothers against decapentaplegic homolog	1.420882424821111	501.38339562690584	-2.317061579472286	107	0.0	1.220843211989657	-0.3465178991287246	12224
1286	Tetraspanin	0.0	0.0	0.0	20792	0.0	511.7593194026549	-2.709913562416059	33
1287	G2/M phase-specific E3 ubiquitin-protein ligase	362.6805514041155	11.38929030572424	1.4676736474004655	59289	225.04984876302638	7.325059271937942	1.4338168865724215	58928
1288	DNA damage-inducible transcript 4-like protein	0.0	0.0	0.0	20792	1.157211860032911	510.39759525832477	-2.3748658822051745	106
1283	RING-type domain-containing protein	80.33922215292776	0.0	1.9103000149298117	59858	438.51656580291126	12.1315879749836	1.5246580011233046	59125
1290	Very low-density lipoprotein receptor	8.406893162095553	310.0864903338297	-1.5194349396595734	636	7.486676994964187	177.35940128399074	-1.3225583327070434	1476
1291	AIG1-type G domain-containing protein	0.0	0.0	0.0	20792	0.0	509.2705477996012	-2.7078005021020837	34
1289	E3 ubiquitin-protein ligase AMFR	147.71283461937105	27.959887492483084	0.7105515814835901	51696	319.159477108356	55.851411171872336	0.7506251127311052	53967
1292	U2 snRNP-associated SURP motif-containing protein	89.3380564663311	186.84167533725332	-0.31792121009398683	11237	72.69314661057498	172.32234014620616	-0.37142744333401406	11693
1293	14_3_3 domain-containing protein	92.65342686329775	385.7367657411189	-0.6158917876976515	6237	25.884733104658316	19.469454604407037	0.11839945810550956	34559
1294	UBC core domain-containing protein	59.913930398996655	219.4145932754019	-0.5585237222897429	6710	48.39169754988386	195.47993910155316	-0.5996642621092393	7874
1295	F-actin-capping protein subunit beta	292.2283713143677	171.07702868030532	0.2314830898538725	30547	99.00395189916757	4.883372847958628	1.230390790665425	58233
1296	Heat shock protein 70	106.80318198378885	33.31496958428016	0.49714796165621045	40881	251.56818358217993	151.79853797712093	0.21825944209691145	35346
1297	TF2AY factor (Fragment)	110.41462163068107	17.439473240571214	0.7811936793040027	53671	367.2189693949716	46.0334360460131	0.8936994506682246	55728
1298	WD repeat-containing protein WRAP73	23.622194981218883	176.52698573794356	-0.8579376130415259	3384	30.040574900522707	281.51943927854404	-0.959118579426604	3704
1299	F-box only protein 3	37.890219922845546	184.28297133857563	-0.6779951077049949	5228	38.094124460420105	254.0419912046002	-0.814500199168871	5085
1301	Urea transporter	14.090422861379999	445.3527709551787	-1.4709768255400644	718	9.777633984863519	32.87311522132227	-0.49733170880229727	10352
1302	NA_BLAST	133.4448096777444	0.0	2.128544040684829	59944	415.0672611100887	0.0	2.6191635440106533	59962
1300	cell division cycle-associated protein 2	157.9550808430444	0.0	2.2012744142692355	59955	400.9695182181954	3.624107563512485	1.9391651934589305	59702
1304	Mediator of RNA polymerase II transcription subunit 15	70.0377094529911	239.34984499064925	-0.5293548968126762	7927	71.58286821087506	136.24776015839277	-0.27667113968493545	13898
1305	Cellular nucleic acid-binding protein	71.63625974090664	154.15888107202153	-0.32962316606346886	10749	115.889124155394	185.8284596230054	-0.20366892861574268	14657
1306	Ribosome maturation protein SBDS	56.539359308614436	41.68715578304082	0.12966780276916606	29431	111.40107709626128	309.35549336208175	-0.4410889639696687	10907
1307	Nop domain-containing protein	45.05383274036666	195.0241116043317	-0.6290437149304893	6132	14.383014694828674	250.98555162131714	-1.214334184956691	1969
1308	transmembrane protein 51	0.0	0.0	0.0	20792	0.0	504.9763133959754	-2.7041301864006604	36
1309	SUZ domain-containing protein 1	25.10227809945555	233.89988793301103	-0.9542043971544587	2697	16.720905145060986	230.89719960673872	-1.1168096031950099	2552
1310	UBC core domain-containing protein	23.740596368049992	252.57176236983935	-1.0106907250594677	2333	9.80110071503001	223.66179183719925	-1.3180612026864251	1485
1303	DUF4371 domain-containing protein	0.0	0.0	0.0	20792	0.0	505.6807180576776	-2.7047343773506913	35
1315	Elongation factor 1-alpha	6.986010737274443	244.95760253813012	-1.4885303613530354	684	19.082262325459787	230.53859359714485	-1.061810755218365	2876
1318	Si:ch211-284k5.2	408.1488547812388	13.806168535479069	1.4414386513553814	59233	164.61302696854617	4.883372847958628	1.4494681231219504	58974
1317	NA_BLAST	389.4997811783177	13.979943746241542	1.4161106123780263	59143	193.28518943753755	3.662529635968971	1.619818089852723	59317
1316	Serine hydroxymethyltransferase	61.867619064557765	213.77488628608137	-0.5335564847962728	7886	27.088878425024205	207.93171101367415	-0.871469962481596	4410
1312	Serine/threonine-protein phosphatase	102.65893609615664	6.30285839053078	1.1521138678093608	57953	404.43748275735663	12.144395332469095	1.4891832842861183	59055
1314	L-lactate dehydrogenase	214.07964060066328	292.8527417458606	-0.13553044508723605	13564	27.041944964691226	2.441686423979314	0.9110368339006535	56080
1313	PH domain-containing protein	25.279880179702218	135.78760625363643	-0.7164233688076854	4839	6.352931865097766	340.9437285839869	-1.6674941013058318	600
1311	F-box only protein 30	20.602828051329993	210.56803224743553	-0.9909394379195796	2442	30.01710817035622	238.99484457867396	-0.8886006079402393	4314
1319	zinc finger protein 271-like	33.56837195496666	333.7658964409302	-0.9860622824260369	2489	20.192540725159716	116.5605804767323	-0.7440786954111354	6001
1320	Calmodulin	176.36722010660773	218.2930417659057	-0.09215149226306026	14076	122.715061664759	26.768899161373987	0.6488639125248743	51586
1323	TMEM219 domain-containing protein	98.92902927958554	145.1075687511308	-0.16498104544591627	13065	118.32088152629227	161.4244027406977	-0.13393482526340345	15568
1324	E3 ubiquitin-protein ligase RNF168	24.747073938962217	86.23361518320256	-0.5299559909204596	7925	27.135811885357185	367.8022792477594	-1.1175341447410516	2532
1322	Cysteine desulfurase, mitochondrial	40.85045194216665	9.493737708256836	0.6007699475161734	50068	238.41278093788364	233.23642717083408	0.009492896198167098	33003
1321	OVOS protein (Fragment)	393.8215633633488	16.223046765233896	1.3602908830245415	58948	174.93406678817638	7.325059271937942	1.3249626074700949	58572
1327	origin recognition complex subunit 6	1.3616817314055552	0.0	0.37322137015828555	35569	2.314423720065822	496.9042831390111	-2.17673783385653	177
1328	Probable lysosomal cobalamin transporter	60.97960866332443	153.29000501820917	-0.39608896337137955	9702	72.646213150242	228.36586168036095	-0.49337835836448246	10391
1325	IF rod domain-containing protein	207.44896558957774	40.73937948430712	0.6984537559503381	50540	127.43777602555662	167.75915123538493	-0.1185745555565723	15700
1326	Sacchrp_dh_NADP domain-containing protein	137.7073253865122	94.70067634780435	0.16118439047357755	29690	185.7948414016359	117.89668990609144	0.1961951144239508	35179
1330	non-histone chromosomal protein HMG-14-like	26.64156191110777	277.16699533383394	-1.002743019842375	2393	14.973353989928373	185.94372584037484	-1.0683147777619937	2851
1329	Ras-related protein Rab-10	266.88922465840216	115.4888293959443	0.3616709642452923	31874	90.45392996483645	76.52890163078354	0.07173874148060937	33507
1331	GP-PDE domain-containing protein	283.8806788456877	80.43610770403939	0.5438459874741586	41139	168.29586312014328	25.52244123441334	0.8050328500852642	54749
1333	Tumor protein p53 inducible nuclear protein 1	15.511305286201107	99.42358312055305	-0.7840543055979743	4057	13.839608860061954	370.37203924659366	-1.398386748392401	1208
1334	Syntabulin	0.0	484.6549979503043	-2.686327862486142	33	5.195720005064855	3.649722278483476	0.12466476918511762	34592
1335	Histone H3	60.56513802656777	434.690530934344	-0.8498432638340286	3475	5.762592569998066	3.662529635968971	0.16149161772343804	34776
1332	Protein kinase domain-containing protein	18.116267362181105	276.37701952494285	-1.1616673812794505	1612	12.705863730195532	190.57095153862355	-1.145423246843931	2342
1338	Elongation factor 1-alpha	42.68573922089665	66.20348850211404	-0.18705212871429258	12716	40.97542074541914	354.9877570751769	-0.9284400041931457	3858
1339	Solute carrier family 25 member 33	4.262647274463332	144.41246790808088	-1.441397382568982	769	2.881296284999033	346.04482650919897	-1.9514087780679459	282
1337	Eukaryotic translation initiation factor 3 subunit B	107.63192590875886	206.71400152849918	-0.28150829322002147	11708	75.52750943524103	127.5865914570957	-0.22537810472114678	14501
1336	Elongation factor G, mitochondrial	97.21207760483887	206.9826517051028	-0.32586221268355703	11175	46.714546585250716	162.46594294789045	-0.5347764827938691	9509
1341	Phosphoglycerate mutase	83.83212884729332	388.26449365763466	-0.6616844261386248	5526	33.938282664555715	8.507480411471114	0.5652361148249633	46827
1342	PR domain zinc finger protein 4	9.650173506669997	209.20978000317533	-1.2952962345837262	1124	4.6053807099651545	269.7720720281253	-1.6839987536900383	571
1343	transmembrane protein 8B	299.3329807870166	7.424409900026957	1.5520635366386846	59475	278.5903328576421	6.09140870246279	1.59578963513315	59266
1344	Serine/threonine-protein phosphatase	135.9904394946133	199.81091726075962	-0.1660970609292958	13053	174.2227228013068	16.989346107971237	0.9885750470629714	56901
1340	caprin-2 isoform X1	91.52867947124996	46.26823678686667	0.29170696172173316	31316	238.7919196614849	155.58914118794485	0.1850729022287473	35133
1350	High mobility group protein 1	85.84501820626997	190.83850518479022	-0.3441908711752283	10615	47.25795242001744	186.92122926014008	-0.5904069537615013	7978
1354	Eukaryotic translation initiation factor 3 subunit D	69.38650182541998	211.37398277724634	-0.47961193019386206	8875	93.42909317050143	136.03003508113937	-0.16170994985836512	15319
1353	HAUS augmin-like complex subunit 5	107.98726163494774	61.79618270905067	0.23944249643757437	30598	187.63625947743446	159.22605610894283	0.07089203322597615	33504
1352	NA_BLAST	187.9120789339666	0.0	2.2762597273588803	59980	373.0556331964066	1.2080358545041616	2.228930078238552	59852
1351	Late endosomal/lysosomal adaptor and MAPK and MTOR activator 3	92.4758247830511	134.90275547890423	-0.16252895646748597	13090	46.714546585250716	235.51161794750192	-0.6952016778219074	6398
1349	asparagine synthetase domain-containing protein 1	33.86437542204444	206.9826517051028	-0.7756452215653624	4184	21.94009188029233	235.6140768073859	-1.0134454253894687	3237
1348	Folate_rec domain-containing protein	142.9765817975833	0.0	2.1582918586010633	59949	392.56029666486313	0.0	2.595011279268732	59959
1346	Sodium/potassium-transporting ATPase subunit alpha	235.5114757083544	112.72440074466454	0.3179985608163067	31485	189.03180968006976	14.611696471419398	1.0853762052033813	57542
1345	Calcium-transporting ATPase	215.32318407662882	117.46328223833302	0.26151930533907125	31092	189.03180968006976	24.27598330745269	0.8761182442960413	55690
1347	WD_REPEATS_REGION domain-containing protein	92.94943033037553	134.30252960169548	-0.15841176513053773	13177	46.761480045583696	234.47007774030922	-0.6928579508210604	6431
1358	Cathepsin B	33.805174728628884	447.02759753880196	-1.109660948086862	1837	16.673971684728006	1.220843211989657	0.9008162557509658	56058
1359	calcium-binding mitochondrial carrier protein SCaMC-2 isoform X2	100.76444812401108	2.243103018992353	1.496635337230265	59361	421.56099335618546	0.0	2.6258894048033135	59963
1360	UPF0449 protein C19orf25 homolog	33.44997056813555	331.55474286377745	-0.9846742908702832	2492	19.035328865126807	115.42938876714112	-0.7642661420491668	5847
1357	WD_REPEATS_REGION domain-containing protein	112.19070821599553	204.218223053823	-0.2584051455759841	12011	200.13092263613163	9.715516265975275	1.2734657459400653	58381
1356	Elongation of very long chain fatty acids protein 1	252.4436634193766	173.3201316992977	0.1625338921462101	29699	78.33840552974061	34.02992164588446	0.3550443022760541	39176
1355	signal transducing adapter molecule 2	165.47389782105884	22.004579523477254	0.8595318485659138	55249	255.48935807637943	97.2832362346077	0.4165899023045287	39688
1361	T-cell immunomodulatory protein	182.70202321631106	52.47622021155631	0.5359532364513572	41096	217.86823926022657	92.18213830939564	0.37085007188445196	39377
1362	dual specificity protein phosphatase 22 isoform X1	22.319713943228884	263.0292510977497	-1.0539288251206367	2108	10.39144001012971	201.6738066638999	-1.2502189971778859	1811
1363	EF-hand calcium-binding domain-containing protein 3	174.5912650869888	1.295326720258651	1.8836583954146637	59841	368.1180472231731	0.0	2.567165279597793	59953
1364	cancer-associated gene 1 protein	228.3480602393766	5.9553079690058315	1.518178706782161	59400	330.23879437518883	1.220843211989657	2.1736232961230466	59834
1365	Perilipin	18.293869442427773	472.7763314541322	-1.3901540253676106	874	1.7240844249661218	1.220843211989657	0.08870266399776064	33842
1366	BHLH domain-containing protein	6.986010737274443	281.1948012635327	-1.548219118925558	588	6.919804430030977	191.97109775541014	-1.3867778100797947	1229
1367	E3 ubiquitin-protein ligase TRIM56-like	2.782564156226666	348.0454664459372	-1.9650956987294421	230	1.157211860032911	126.2760967427076	-1.7708540487469346	454
1368	protein POLR1D-like	0.0	0.0	0.0	20792	6.943271160197467	483.09078708256004	-1.7849274291405062	438
1375	MAD2L1-binding protein	2.841764849642222	486.5824999896113	-2.1035173311624584	170	0.0	0.0	0.0	25341
1373	mitochondrial import receptor subunit TOM40 homolog	68.7352284150011	225.796351910854	-0.5121838367609894	8073	34.032149585221674	171.28079993901343	-0.691770093023526	6441
1377	Myosin regulatory light polypeptide 9	74.06355395379221	155.37530754735886	-0.31873905420039184	11227	40.95195401525265	233.1083535959791	-0.7466647167641579	5981
1374	WD_REPEATS_REGION domain-containing protein	74.5963601945322	208.6255288468864	-0.4429432856208002	9289	21.91662515012584	195.55678324646613	-0.9333373750754768	3839
1376	Ceramidase	12.491938356312218	81.22608351293043	-0.7849352567338034	4050	14.406481424995164	384.7147812108176	-1.3985628173848363	1207
1372	RNA helicase	29.483326760749993	177.1112368942325	-0.7666289581625402	4245	21.326285855026143	265.9046246723884	-1.0775396179607089	2716
1370	MAP7 domain-containing protein 1 isoform X1	140.6084224952655	24.168782297548276	0.7502268805564056	53532	323.05718487238903	49.79842454186603	0.8047714115879715	54748
1369	Transmembrane protein 19	102.54040314362999	203.0017965784857	-0.2945241405224091	11515	34.57555541998839	164.8051705119858	-0.6684463803879135	6789
1371	Serine/threonine-protein kinase PLK	11.30785870515333	334.71367273966393	-1.4357865274051416	776	6.896337699864487	134.87322865657717	-1.235708181972399	1852
1378	Aldehyde dehydrogenase	5.565128312453332	350.6211185252124	-1.7288317325133096	397	7.510143725130677	123.75756617381529	-1.16612999894858	2191
1379	Reverse transcriptase domain-containing protein	110.47382232409663	61.36973204260438	0.25219901469262695	30815	277.5467836075042	75.29525106130838	0.562400641532931	46817
1380	mitochondrial coenzyme A transporter SLC25A42	22.201312556397774	211.46885774308748	-0.9617827283721059	2649	33.44181029012197	225.78329432404118	-0.8185250894403445	5065
1381	E3 ubiquitin-protein ligase TRIM39-like	0.0	482.88626976051773	-2.684743299207527	34	0.0	7.325059271937942	-0.9203873342364889	3946
1386	Actin-related protein 2/3 complex subunit 4	114.49953525920219	153.89023089541791	-0.12744379043071966	13643	78.90527809467382	166.47427123596782	-0.32137262931543936	13599
1389	Perilipin	0.0	477.5621637508825	-2.679938359292526	35	1.157211860032911	1.220843211989657	-0.01262509981897408	17081
1388	SAP domain-containing protein	74.83316296819443	301.6833280529072	-0.6011293298629394	6359	19.57873469989353	104.49302928917618	-0.7098050952073086	6264
1387	Protoporphyrinogen oxidase	92.77195981582442	33.58361976088378	0.43320254519179746	40434	251.59165031234642	142.26232471594258	0.24628699621625635	35713
1385	Transcriptional adapter	43.33694684846777	214.48596185005107	-0.6866531994466745	5171	16.154032580127776	217.27581391257007	-1.1046393857189936	2610
1384	Replication protein A subunit	192.35206515728552	119.10615938011662	0.20678353524114038	30056	79.09301193600574	125.08086824568892	-0.19705456506778693	15027
1383	Chromosome 6 open reading frame 136	45.94190892444777	254.70401570207076	-0.7361768019545266	4691	64.07272448574437	128.69216845171593	-0.2995147614177936	13712
1382	MFS domain-containing protein	364.33817081975104	63.43905985083427	0.7535458544623601	53543	124.86521827365941	10.974781550421419	1.0216381337394598	57100
1390	Nucleolar GTP-binding protein 2	210.5275332128822	179.18056470246236	0.06965896107682379	28995	104.17620517406594	40.05729356091976	0.4085271792362572	39656
1391	Sodefrin-like factor	1.3616817314055552	1.1215515094961765	0.046567789620870284	27895	460.57032029309863	0.0	2.6642378752184332	59968
1392	INGR1 protein (Fragment)	1.3616817314055552	0.0	0.37322137015828555	35569	5.762592569998066	477.9256523699205	-1.8501548764750493	365
1393	LisH domain-containing protein	122.25515501087887	178.40656361449112	-0.16303323550704216	13084	73.35388609617416	127.3176369499003	-0.23698268141162615	14297
1394	MARVEL domain-containing protein	6.926810043858887	280.70542507308494	-1.550696759702902	585	4.6053807099651545	192.97421589014638	-1.5391388903440242	859
1395	ropporin-1-like protein	166.6579774722177	2.4168782297548272	1.6907947210332568	59675	363.0161941387742	0.0	2.5611207047168194	59951
1396	Alpha N-catenin	138.83213856140776	93.91070053891332	0.16829182075536891	29757	114.11810627009487	171.06307486176004	-0.17454404301195472	15232
1397	zinc-binding protein A33-like	36.58773888485555	235.57471451663423	-0.7989221234549457	3900	21.94009188029233	196.77762645845579	-0.9355820075746967	3828
1398	zinc finger protein RFP-like	8.347692468679998	190.41205451834395	-1.3112648687506672	1063	2.314423720065822	281.49382456357307	-1.9306009300139375	298
1402	C4BPA protein (Fragment)	0.0	0.0	0.0	20792	5.762592569998066	476.15409278605455	-1.8485454303256845	366
1403	NA_BLAST	349.24146773600216	11.563065516486715	1.445271939571432	59240	196.85069193830225	9.766745695917256	1.264253118053414	58369
1399	Ras-related protein Rab-5C	252.32513046684994	204.64467372026928	0.09056080940356774	29166	56.98865294454798	12.170010047440085	0.6437569140750498	49779
1401	E3 UFM1-protein ligase 1	42.68573922089665	163.4788435695159	-0.575770354903855	6575	97.53800150603284	189.46537454400334	-0.2862122851660528	13818
1400	oocyte zinc finger protein XlCOF6-like	1.420882424821111	475.85636108509743	-2.2944138827935463	115	0.0	1.220843211989657	-0.3465178991287246	12224
1404	WD_REPEATS_REGION domain-containing protein	84.06893162095554	190.41205451834395	-0.35219830623479254	10537	39.81820888538623	179.63459206065863	-0.6459469787918917	7462
1405	ULP_PROTEASE domain-containing protein	64.41338044712221	186.93655030309446	-0.45834465755838794	9082	57.696325890480125	181.03473827744523	-0.4915433563745222	10403
1406	afadin- and alpha-actinin-binding protein-like	115.74294716947219	0.0	2.067230652853556	59930	318.6630047339223	80.05055033441207	0.595936409313588	49560
1407	Sphingomyelin phosphodiesterase 4	27.82564156226666	172.8777063119316	-0.7804649205947594	4080	28.269557015223608	255.05791669682196	-0.9419220581375763	3800
1408	G_PROTEIN_RECEP_F1_2 domain-containing protein	71.16258841073443	215.87616353615087	-0.47789971953480354	8896	62.20783967977932	150.4752359052473	-0.37957069028654344	11618
1409	ZP domain-containing protein	0.0	263.59752753311886	-2.4225857817118754	79	0.0	213.75416520894152	-2.3319415958314145	119
1410	histone-lysine N-methyltransferase SMYD3	0.0	1.295326720258651	-0.36084451240328497	10272	0.0	480.0173958909238	-2.682160782824607	37
1411	Adenosine kinase	303.9507006562777	12.337066604457943	1.3591693155157065	58942	197.67569853506686	35.186728070446634	0.7395954317828188	53119
1416	CW-type domain-containing protein	155.4685201538955	1.1215515094961765	1.867773394580537	59827	376.7384693480037	0.0	2.5771912161613866	59954
1418	extensin-1-like	278.7894849947977	15.275270466500192	1.2353031743602516	58382	272.21393426237785	4.883372847958628	1.666876473276553	59395
1417	YqaJ domain-containing protein	151.67921529536554	328.6634898048169	-0.33429093254194114	10714	15.540226554861587	2.441686423979314	0.6817701551547527	52211
1413	Glutamine synthetase	43.1593447682211	431.3278231252109	-0.9907905653731809	2443	35.11896125475511	7.286637199481456	0.6393569267030009	49759
1415	BEN domain-containing protein	7.045211430689999	169.86060220496802	-1.3271044707369868	1022	10.36797327996322	292.59667968884946	-1.4120680956704865	1152
1414	TTBK2 kinase (Fragment)	144.8118690763133	9.493737708256836	1.1428626721868163	57929	359.0246194540752	8.520287768956608	1.577682124043731	59226
1412	Nucleoporin NUP53	15.09690043229222	165.21659567714062	-1.0139321254490121	2304	34.032149585221674	270.9288784526875	-0.8899885448811233	4301
1419	Jupiter microtubule associated homolog 2	277.48660925972104	148.45624855869949	0.27029024040576616	31156	89.76972374907078	19.392610459494065	0.6484681903005282	51585
1420	ASB3 protein (Fragment)	45.05383274036666	362.45283421830277	-0.8971822805026543	3102	9.210761419930309	69.21664971633109	-0.837381975123529	4915
1429	Glutathione transferase	123.91303755790551	0.0	2.0966077693906136	59938	386.7742373646986	6.078601344977294	1.7386314981143125	59507
1426	GTSE1 protein (Fragment)	6.926810043858887	46.52091224255048	-0.7777863180632967	4174	12.115524435095832	412.5252205793843	-1.4987163410789373	944
1428	Palmitoyltransferase	36.58773888485555	135.09250541058654	-0.5587880081145731	6709	30.56051400512294	284.2685022821753	-0.9561097543286582	3718
1427	DNA-directed DNA/RNA polymerase mu	8.525294548926665	359.7832805328642	-1.5783679890396802	546	11.548651870162622	99.96826245081142	-0.9055878115168453	4209
1422	Claudin	452.0184105219032	5.781532758243357	1.8247879880012705	59785	98.98048516900108	4.883372847958628	1.2302888680196853	58231
1425	Protein kinase domain-containing protein	13.853620087717774	99.96088347376029	-0.8323208305420629	3616	13.272736295128743	353.39550049610784	-1.3949809575393801	1215
1423	Nuclear transcription factor Y subunit	22.556516716891107	261.52819972488896	-1.0470648883285734	2133	13.863075590228444	179.73705092054257	-1.0849385051149765	2668
1421	U4/U6.U5 tri-snRNP-associated protein 2	57.54577109667888	142.5958155555348	-0.38964625416527426	9788	31.15085330022264	256.0610348315582	-0.9028437477033355	4219
1424	Metastasis associated 1	70.09691014640666	177.98011294804488	-0.4009540510013394	9662	31.12738657005615	210.23251650531301	-0.8178853740792741	5067
1433	AB hydrolase-1 domain-containing protein	55.76968451136443	163.82639399104085	-0.4629102766940701	9055	77.32199405070664	191.75337267815672	-0.3911182498809607	11497
1434	MFS domain-containing protein	87.38436780076998	179.68591561383	-0.3105488409901777	11317	103.25366061569792	122.80567746902103	-0.07464924785977069	16261
1435	Carn_acyltransf domain-containing protein	92.8310947263922	116.43660569467801	-0.0974567069457099	14033	110.85767126149457	172.5656799384306	-0.19079808036869722	15055
1432	TPR_REGION domain-containing protein	79.21421162948889	265.30333019890395	-0.5211252779742456	8000	29.970174710023237	110.57163063415348	-0.5566101250755864	8273
1431	zinc finger protein 850-like	30.31220225141555	164.33174490240845	-0.7226426357772021	4797	33.46527702028847	251.49784592073695	-0.8648759039126136	4448
1430	Serine/threonine protein phosphatase 2A regulatory subunit	118.76224831651331	78.88810552809693	0.1758378181015421	29816	195.6194088468324	112.84682141082136	0.23730547635207364	35432
1436	DED domain-containing protein	103.78381505389997	63.170409674230655	0.21295939463862987	30174	288.45816272223414	57.03383231140551	0.6979045506814789	52286
1437	Lysophosphatidylcholine acyltransferase 2	106.62551412069442	157.25488542390644	-0.16744188676369254	13043	102.11991548583151	128.7690125966289	-0.09982845172048513	15992
1438	Chitinase	0.0	2.243103018992353	-0.5109607445006934	8318	449.5650742577027	1.220843211989657	2.3072396250433305	59887
1439	LOW QUALITY PROTEIN: titin-like	144.33826352898885	4.486206037984706	1.4231078532466295	59162	382.9975342924355	0.0	2.584328435704439	59956
1440	UBC core domain-containing protein	53.579193072141095	152.68977914100043	-0.44961787595568403	9202	111.944482931028	171.31922201146995	-0.1834687036778145	15117
1445	AP complex subunit sigma	229.2950082026344	120.74903652190022	0.27681899139481597	31208	86.43888854997098	80.06335769189755	0.03288004007765337	33149
1447	RGL1 protein (Fragment)	170.21021642569437	1.295326720258651	1.8726851638544448	59830	355.9086558674113	2.441686423979314	2.01578578201484	59754
1446	Aldo_ket_red domain-containing protein	42.33053506040333	1.295326720258651	1.275949539482369	58621	145.45669341164944	300.22911554043924	-0.31318772189754046	13618
1448	NA_BLAST	142.9765817975833	1.1215515094961765	1.8316382780636482	59792	377.3757421034364	1.2080358545041616	2.233917164471177	59854
1444	Kinesin-like protein	91.23267600417219	8.545961409523134	0.9850651349212104	56815	125.0998855753243	275.3127643587118	-0.34068625526705143	13088
1442	N6-adenosine-methyltransferase non-catalytic subunit	7.045211430689999	271.81191324203684	-1.5303258693347113	613	12.138991165262322	182.2171594169784	-1.1444041249799644	2347
1441	ANK_REP_REGION domain-containing protein	143.44998999636442	203.53909693169294	-0.15105881804286653	13240	62.845112435211995	91.12779074471743	-0.15926300063733473	15336
1443	CCR4-NOT transcription complex subunit 4	75.72123915227553	168.91282590623433	-0.34531055425351975	10607	64.0023242952449	180.8298205576773	-0.4467362241019006	10845
1449	Cathepsin E	206.38355045664105	8.02463577723571	1.36134462207063	58952	327.97130411545595	0.0	2.5171580164671776	59944
1450	enoyl-CoA delta isomerase 1, mitochondrial	16.695384937359997	63.43905985083427	-0.5612891810285491	6687	16.177499310294266	378.1453560305239	-1.3438458011152252	1389
1451	Protein-histidine N-methyltransferase	92.53502547646664	50.50176736916757	0.25915213603236614	31082	111.42454382642778	237.73557929422782	-0.32705601365127096	13504
1452	V-type proton ATPase subunit S1	193.41780920446107	112.80330098958584	0.23258118554832374	30558	99.71162484509972	103.361837579585	-0.015462114679296307	16785
1453	NA_BLAST	0.0	0.0	0.0	20792	0.0	474.0627238699339	-2.6767509545347363	38
1454	leucine-rich repeat and coiled-coil domain-containing protein 1	179.8603899323644	2.243103018992353	1.7463827183380642	59731	333.7573634156206	21.783067453531395	1.1671179426803704	57979
1455	t-SNARE coiled-coil homology domain-containing protein	71.22178910414999	184.07724668597353	-0.4086847873417774	9573	46.691079855084226	178.5930518534659	-0.5758523744018313	8135
1456	Syndecan	77.26052296392776	349.64139278463915	-0.6513204370323247	5774	26.522005860091	25.573670664355323	0.01522853463014162	33041
1457	PCI domain-containing protein	78.20779984142442	156.4179588119337	-0.29828632669953997	11477	86.03628309620319	166.4614638784823	-0.2842145472028138	13838
1461	Ubiquitin-like domain-containing protein	70.09691014640666	156.30710912517276	-0.344897623173042	10611	87.09962803557015	172.4632210785466	-0.2942333318573815	13754
1462	Tetraspanin	1.3616817314055552	126.89409442258835	-1.7336291210060917	394	7.510143725130677	335.5567245432263	-1.5971213775547712	720
1458	transmembrane protein 115	38.83749680034221	306.9275604579433	-0.888156519726281	3154	43.26637773531847	86.37249147161376	-0.2953007343838744	13749
1460	Pre-mRNA-processing factor 31	26.40475913744555	81.65253417937672	-0.479430184480125	8885	43.28984446548496	324.274566413153	-0.8659459514746592	4442
1459	GPN-loop GTPase	80.10228781356999	187.04739998985542	-0.36523422769781466	10075	55.92530800518102	163.9301259521045	-0.46199460150782345	10713
1463	RING-CH-type domain-containing protein	163.57927828321772	51.70221912358508	0.4945462511511856	40870	231.8017150409545	70.46310764329174	0.5129042774214188	44247
1464	caprin-2 isoform X1	230.47928520233663	79.31455619454321	0.4597178687518796	40592	190.63856045420343	29.197778227867808	0.8025079085369483	54739
1465	WD_REPEATS_REGION domain-containing protein	50.85576382648221	301.2249279446212	-0.765533246982615	4323	20.71247982975995	103.18253457478806	-0.6810854908245845	6534
1466	Tropomyosin 1	54.52640416678999	396.98423027792023	-0.8553663140193896	3398	14.383014694828674	13.365238544458752	0.0297286127679411	33136
1467	Glutathione transferase	223.6707449796133	185.42049756899164	0.08105286257212799	29108	104.17620517406594	7.325059271937942	1.101530162896071	57654
1475	Glucose-6-phosphate isomerase	19.47794909358666	356.84507667082187	-1.2424085874052886	1295	9.777633984863519	85.07480411471113	-0.9023526124289725	4223
1474	Pribosyltran_N domain-containing protein	66.3671348955311	124.11369105038875	-0.26885675932158215	11884	145.3158930306505	154.22741704361474	-0.025676928620169757	16584
1473	Nucleolar protein 11	36.52853819143999	323.78278254222556	-0.9372313501235113	2803	37.45685170498743	78.99620276973384	-0.31809564499148313	13603
1472	Ornithine decarboxylase antizyme 1	199.75254653131663	96.15380355790568	0.31520125514204617	31469	120.49450486535915	91.12779074471743	0.12016597869963451	34569
1471	Phosphorylase kinase	34.8116522995411	231.498984424176	-0.812396700979929	3804	18.444989570027108	187.29264262721944	-0.9860256361303781	3374
1468	WD_REPEATS_REGION domain-containing protein	147.6534365774122	278.96767296546017	-0.27493293384688944	11772	32.26113169992257	30.367392009915484	0.025458610372772965	33115
1470	zinc finger protein 850-like	8.406893162095553	445.52654616594117	-1.6764010713631228	450	4.6053807099651545	1.220843211989657	0.40208721550469395	39520
1469	COP9 signalosome complex subunit 2	95.5544581892033	120.9228117326627	-0.10131263845945447	13995	120.02149922109189	150.65453891004424	-0.0979928842651267	16062
1477	twisted gastrulation protein homolog 1-A-like	23.207790127309995	0.0	1.3839551455210533	59047	38.70793048568629	406.84364731645735	-1.0116164490923232	3244
1478	Transcription factor BTF3	68.61682702816998	226.57035299882523	-0.5144014578980367	8052	24.774454704958384	155.47387497057537	-0.7832523517696944	5290
1479	NADP-retinol dehydrogenase	8.406893162095553	389.0065453037663	-1.617625684061663	504	5.762592569998066	58.26748288088066	-0.9427032599192816	3797
1480	WD_REPEATS_REGION domain-containing protein	112.07217526346886	233.22076181088096	-0.31626964206654296	11249	77.86539988547335	63.112433656382805	0.08994424707609479	34051
1481	DNA mismatch repair protein	169.55867988388442	110.65507293643464	0.18399536635011046	29898	32.30806516025555	178.4905929935819	-0.7314922867748745	6115
1482	Glycogenin 1	4.144245887632222	453.66203162993787	-1.9463669691524814	236	2.881296284999033	0.0	0.5889767965737489	48248
1483	FABP domain-containing protein	198.92373682349884	196.1935872765873	0.005971573093909989	26638	108.82851934436407	6.09140870246279	1.189982612697776	58103
1476	Protein kinase domain-containing protein	168.96687029827217	62.66505876286304	0.4264631332939274	40410	266.8502761052101	25.509633876927843	1.0044883686305135	56937
1487	leucine-rich repeat and IQ domain-containing protein 3	156.65259980505442	0.0	2.197701136972153	59953	348.94191797704735	14.54765968399192	1.3523309418133613	58685
1489	Histone H3	0.0	470.5811525978993	-2.673556439581878	36	0.0	1.220843211989657	-0.3465178991287246	12224
1488	Adenosylhomocysteinase	43.75135170237666	382.8614874030782	-0.9333683841970492	2839	9.777633984863519	28.00254973084914	-0.42991274955240044	11120
1484	Isocitrate dehydrogenase [NADP]	323.2508503210744	80.4520824249592	0.5999789315877546	50065	57.602458969814165	58.24186816590967	-0.0047129058723389	17718
1486	Prenylcys_lyase domain-containing protein	105.91504001685998	101.41401068386162	0.018679428755316235	26925	56.42178037961476	223.4184520449748	-0.5919819086402804	7965
1485	RABX5 factor (Fragment)	34.75245160612555	208.27797842536143	-0.7674177040188614	4243	39.25133632045302	186.89561454516908	-0.6691363405901803	6617
1498	ABI family, member 3 (NESH) binding protein a	0.0	465.1941210642627	-2.6685667925533942	37	0.0	0.0	0.0	25341
1494	KICSTOR complex protein C12orf66 homolog	9.650173506669997	300.54580182249117	-1.4519966034042144	750	18.491923030360088	132.59803787990927	-0.8359453920427253	4921
1496	Adenylyltransferase and sulfurtransferase MOCS3	6.986010737274443	363.1319603404329	-1.6589289094318513	467	7.486676994964187	84.79304225003023	-1.0047143951919353	3270
1497	Snurportin-1	22.142111862982215	328.4108143491331	-1.1533348641595793	1643	28.812962849990328	85.02357468476914	-0.4602123466617831	10722
1493	NA_BLAST	250.43097140894324	16.570597186758842	1.1556322508041412	57961	270.6071834882442	7.325059271937942	1.5135539177786366	59096
1491	Sema domain-containing protein	276.2435920465377	43.23515795898327	0.797093934624823	53703	216.92589901262951	8.5459024839276	1.3584918527403387	58693
1490	Double minute 2 protein	12.255135582649997	1.1215515094961765	0.7957305938172939	53696	54.22469031038139	401.6016684589049	-0.8627422812474119	4459
1495	ANK_REP_REGION domain-containing protein	41.73846234339999	360.4624066549942	-0.9272442429072943	2867	43.26637773531847	25.509633876927843	0.2226702558776952	35361
1492	ANK_REP_REGION domain-containing protein	35.34445854028111	421.21593809947007	-1.0650964202072906	2038	8.053549559897398	1.220843211989657	0.6103009841697483	49623
1504	Paraspeckle component 1	62.4596917815611	44.625359645083066	0.14329165760277893	29534	129.91646685678785	239.4815241631228	-0.26408743963865566	14024
1499	microtubule-associated tumor suppressor candidate 2 isoform X1	180.5115975599355	3.36465452848853	1.6189545051211929	59581	328.6320436010552	12.157202689954588	1.3988658577806388	58837
1507	dnaJ homolog subfamily C member 21	96.97534061402442	160.55661442839346	-0.21720796155208447	12406	147.13384437628258	82.55627354581884	0.24867523079743717	35726
1505	NA_BLAST	0.0	0.0	0.0	20792	0.0	461.7815918559919	-2.665376075616006	39
1506	Endotoxin_N domain-containing protein	0.0	0.0	0.0	20792	0.0	461.499829991311	-2.6651115774342964	40
1503	WD_REPEATS_REGION domain-containing protein	62.04528692765221	4.659981248747181	1.0468376332053362	57338	129.93993358695434	278.7662320240452	-0.32972317736663026	13413
1502	Serine and arginine rich splicing factor 4	84.77933994194221	275.93459413757677	-0.5089945102762761	8568	17.33471117032718	91.14059810220293	-0.701176954174919	6326
1501	zinc finger BED domain-containing protein 5-like	1.420882424821111	319.31157786548295	-2.1215989392563652	161	22.55389790555852	106.76822006584405	-0.6604279216992536	7376
1500	Mitochondrial ribonuclease P protein 1	5.624329005868887	337.68382604354576	-1.708652563155653	421	2.881296284999033	116.54777311924681	-1.4812376094845405	990
1509	Fe_hyd_SSU domain-containing protein	111.24329977280331	142.94336597705976	-0.10803122826016633	13905	57.08251986521394	171.13991900667298	-0.47183614465930923	10633
1510	CTP_transf_like domain-containing protein	16.87298701760666	184.12517084873298	-1.015268332425407	2300	26.545472590257486	238.20945152119117	-0.9387281074294979	3816
1511	5' exonuclease Apollo	23.79979706146555	245.71562890518155	-0.9977485350062247	2417	23.073837010158755	167.19562750602313	-0.8442693856339315	4880
1512	N-chimaerin	16.576983550528887	202.16486996651292	-1.0629042682520007	2063	21.91662515012584	224.6649099719355	-0.9933133722006043	3330
1508	INRA2 protein (Fragment)	84.18733300778665	379.4498820715079	-0.6499224319830871	5796	5.762592569998066	1.220843211989657	0.4835953238826393	44107
1520	HMG box transcription factor 1	77.8525956809311	168.56527548470936	-0.33252092573150105	10729	90.00439105073568	138.3180332152927	-0.1849449868349085	15102
1526	Small nuclear ribonucleoprotein-associated protein	42.212067890724434	180.1443157221159	-0.622419660755275	6168	25.955133295157786	218.2148952598788	-0.9102285765590911	4190
1525	adiponectin receptor protein 1	13.794419394302217	212.76418446334614	-1.159837016270895	1619	23.66417630525845	210.0147914280596	-0.9322462827817142	3843
1524	Tetratricopeptide repeat protein 30	104.2574206012244	113.15085141111079	-0.035226431933982935	14703	238.95618677265037	30.39300672488647	0.8832990387238036	55703
1523	Protein kinase domain-containing protein	212.42228431641882	10.441514006990538	1.2707562673603263	58558	283.80584855193604	6.1042160599482855	1.6030327422565773	59287
1522	PUA domain-containing protein	32.38429230380777	320.3232530478959	-0.9833999807871647	2500	13.839608860061954	97.23200680466572	-0.8208305624087853	5040
1521	Protein-serine/threonine phosphatase	25.457482259948886	131.20652524981057	-0.6987043773299514	4973	35.779700740354286	273.1272250844424	-0.8723439785979401	4405
1519	PX domain-containing protein	44.69862857987333	261.24357482736553	-0.7588016893942526	4372	31.76465932548883	121.53360482708942	-0.5728495535615626	8162
1517	BTB domain-containing protein	120.00546287823997	107.11664319718363	0.048912424022435126	28049	106.74876292596315	149.49773248548206	-0.14511766388050457	15501
1516	3-phosphoinositide-dependent protein kinase 1	170.38755537454995	61.46460700844554	0.4383452721783927	40458	98.05794061063307	163.76363030479308	-0.22097205751006332	14524
1515	Acetyl-CoA carboxylase kinase	27.884842255682216	151.47335266566307	-0.7225239497639744	4801	21.326285855026143	262.178058248992	-1.0714331973978126	2834
1514	Alpha-soluble NSF attachment protein	92.0614199291422	181.01319177592825	-0.2913331907971983	11549	46.667613124917736	158.90587217180544	-0.5256410065853097	10058
1513	Acetyl-CoA carboxylase	256.64724156611993	19.856351470326043	1.0917871602262665	57621	238.0138465250533	12.144395332469095	1.2596824486609504	58331
1518	Chromobox 1	249.4833656172077	116.51550593959934	0.3286837153511098	31527	60.577622175479156	70.41187821334975	-0.06434754108535766	16351
1529	ABI family, member 3 (NESH) binding protein a	0.0	485.90532058683675	-2.6874445202613977	32	0.0	0.0	0.0	25341
1530	Protein CBG24901 (Fragment)	178.9131130548677	5.781532758243357	1.4237349543062856	59166	328.6320436010552	7.325059271937942	1.597642088699665	59274
1528	F-box only protein 43	25.161478792871108	143.36981664350606	-0.7418141158046994	4578	59.49081050594572	234.6878028175626	-0.59064770415917	7974
1527	pituitary tumor-transforming gene 1 protein-interacting protein-like	96.73847205751441	338.8683030770435	-0.5412451177064797	7303	16.107099119794796	19.418225174465057	-0.07684161723134635	16246
1538	NUSAP protein (Fragment)	10.893453851244441	2.4168782297548272	0.54167849002264	41132	23.66417630525845	422.03581912559173	-1.2343105251793276	1856
1543	Thymosin beta	97.09367621800777	337.2414006561797	-0.5375857533206565	7337	46.00687363931856	0.0	1.6721613678369915	59402
1542	Endotoxin_N domain-containing protein	0.0	0.0	0.0	20792	0.0	455.86082305170817	-2.6597839178238147	43
1541	Stannin	160.7966483441433	162.35729206001972	-0.004169004736396303	14962	106.11149017053047	59.475518735384824	0.24825645914300118	35722
1540	Protein disulfide-isomerase	96.50166928385221	134.3814298466168	-0.14254704550690264	13450	49.005503575150044	192.91017910271887	-0.5885828023391377	7994
1539	SPTSB palmitoyltransferase (Fragment)	2.7233634628111103	217.25039050133086	-1.7680195967098555	361	1.157211860032911	233.492574320544	-2.036236295149993	238
1534	Chromo domain-containing protein	47.77719620317777	234.73681454498376	-0.6842105780138175	5187	28.222623554890625	149.51053984296755	-0.7118477099232352	6248
1537	TPR_REGION domain-containing protein	41.856863730231105	210.69485665511627	-0.6936899203621715	5004	30.56051400512294	180.72736169779336	-0.7602762539222213	5866
1536	SLAIN motif-containing protein-like	40.495181998825544	322.6452563118096	-0.8920715721668109	3136	26.522005860091	72.91760142475654	-0.42906778289666336	11125
1535	Perilipin	159.19809805622774	223.99567427922773	-0.1475168128951498	13397	59.96381615021296	42.47336526992809	0.14684888450618402	34700
1533	Signal recognition particle 54 kDa protein	130.78044955980553	307.7964365117557	-0.36982129518676954	10005	27.065411694857715	10.949166835450427	0.3708337924858811	39376
1532	FUBP1 protein (Fragment)	218.04635019089665	97.87558094461062	0.34544697302776783	31602	89.34365156513651	92.34863395670709	-0.014210326801117484	16832
1531	dnaJ homolog subfamily A member 1	26.700762604523327	137.58828388526268	-0.6992347916112575	4966	13.863075590228444	281.78839378573946	-1.27935289463527	1663
1548	dnaJ homolog subfamily C member 3	22.142111862982215	249.61758378687728	-1.0346085500983178	2209	16.720905145060986	168.77507672760666	-0.9813880344830268	3393
1551	AVID protein (Fragment)	5.565128312453332	445.28984543117724	-1.8323737867212913	312	0.0	0.0	0.0	25341
1550	Tubulin alpha chain	22.438115330059997	395.13562848353456	-1.227921217730802	1348	13.816142129895464	24.301598022423683	-0.2324128161214915	14354
1549	UV excision repair protein RAD23	23.148589433894436	6.903084267739534	0.4850951551530417	40778	87.71343406083633	347.2528623637031	-0.5939053037352202	7943
1545	PX domain-containing protein	25.043077406039995	102.88311261488273	-0.600852652006075	6365	33.985216124888694	301.04012331289306	-0.936180077747215	3827
1547	PJA2 ligase (Fragment)	39.31110234766666	189.87475416513672	-0.6753238161852781	5247	42.13263260545205	188.32137547692668	-0.6423936849166997	7529
1546	Transmembrane 9 superfamily member	171.3940329454622	90.37227079966232	0.27570781135629086	31191	91.16160291076858	133.56273394218903	-0.16437478264001193	15304
1544	Aldolase_II domain-containing protein	217.45434325674105	42.208481415328244	0.703791680597118	50560	178.85157024143842	63.099626298897306	0.44805873630582227	43947
1552	fibrous sheath-interacting protein 2	182.99815824908436	6.903084267739534	1.3670168632208142	58968	323.4363235959903	3.662529635968971	1.842507866188873	59617
1553	PAP2_C domain-containing protein	155.70532292755775	3.5384297392510042	1.53817813233198	59446	345.5641493176146	1.220843211989657	2.1932657355364813	59841
1554	Nicotinamide phosphoribosyltransferase	19.596350480417772	186.17852393604306	-0.9584657447221264	2666	6.329465134931276	244.14717193382802	-1.5243546041895948	891
1555	CCR4-NOT transcription complex subunit 3	93.60070374079442	149.4040248574332	-0.20136509110476788	12562	73.8034250102749	156.75875496999254	-0.32407198688533073	13584
1556	Ribosome biogenesis protein BOP1	58.37464658734443	151.39445242074174	-0.40936812015997365	9562	59.916882689879984	200.73472531659118	-0.5200429902967679	10099
1557	Aspartate aminotransferase	81.34556815814443	139.65761169349256	-0.2325230086162288	12282	69.19804430030976	182.31961827686234	-0.41688393128576684	11239
1558	Dihydrolipoyllysine-residue succinyltransferase component of 2-oxoglutarate dehydrogenase complex, mitochondrial	73.82675118012997	156.67063426761752	-0.3236939251978865	11193	87.71343406083633	153.211491551393	-0.2401273467984621	14269
1559	RING-type E3 ubiquitin transferase	12.314336276065552	165.9905967651119	-1.0983724951330942	1886	45.01392889045108	235.60126944990043	-0.7111277534437515	6255
1560	Carboxypeptidase	29.54252745416555	275.0187672806827	-0.9560336390248647	2678	7.486676994964187	146.8511283417348	-1.2410869701044014	1833
1561	Rho-GAP domain-containing protein	61.74928346057443	143.62249209918986	-0.3626270699823424	10094	140.8278459715178	121.53360482708942	0.06350629679473176	33451
1562	RRM domain-containing protein	142.0291075715433	201.09026926009847	-0.15012097366576416	13258	50.13924870501647	80.07616504938304	-0.20013885467399745	14890
1563	oocyte zinc finger protein XlCOF6-like	23.79979706146555	110.92372311303825	-0.6544740214375248	5747	5.762592569998066	315.13952548489266	-1.6697655740837174	596
1564	Receptor protein serine/threonine kinase	33.686773341797775	83.9745374432904	-0.3891249067261848	9794	36.913445870220706	303.60988331172734	-0.9049507319646113	4210
1565	GOLD domain-containing protein	122.07755293063221	199.81091726075962	-0.21260846704125047	12446	39.70087523455378	112.93647291321982	-0.4470590226190551	10842
1566	Ras-related protein Rab-11A	36.35093611119333	396.6366798563953	-1.027184948083326	2242	18.988395404793827	8.494673053985618	0.3232979174066945	36345
1567	AIG1-type G domain-containing protein	27.94404294909777	166.66972288724196	-0.7628954526134208	4347	49.122837225982494	210.0275987855451	-0.6243036108169513	7705
1568	Erf4 domain-containing protein	18.293869442427773	226.4914527539039	-1.071545748688787	2002	13.863075590228444	194.39997682190398	-1.1188158213460397	2482
1571	general transcription factor 3C polypeptide 4	12.255135582649997	14.153718957004017	-0.058135054147049885	14473	25.978600025324273	400.57293560919766	-1.172745025940025	2177
1573	LPH hydrolase (Fragment)	75.12929800096776	89.92984541229623	-0.07715462763313212	14242	274.14554821790495	38.810835633959115	0.8395611968640849	55235
1572	CSD domain-containing protein	213.6061666190344	195.3247112227749	0.038667229766746684	27663	86.29808816897204	1.220843211989657	1.5944868336174238	59264
1570	Arginine/serine-rich protein 1	112.72338289103999	327.30523756055675	-0.4604280412044099	9073	27.065411694857715	1.220843211989657	1.1016535181910334	57655
1569	Acetyl-coenzyme A synthetase	150.37693160591886	6.903084267739534	1.2822630851986487	58640	303.0054445282283	31.626657294361625	0.9693087803885434	56671
1574	Calsyntenin 1	72.70187222238665	106.42154235413375	-0.1636128634396614	13075	60.53068871514618	226.01382675878008	-0.5669605334370497	8211
1575	PRKC apoptosis WT1 regulator protein	26.64156191110777	166.40107271063835	-0.7821956570444966	4072	25.955133295157786	233.08273888100814	-0.9387279064772004	3817
1576	leucine-rich repeat domain-containing protein	32.79876294056444	19.161250627276146	0.22438333664081292	30505	125.26415268648974	284.2813096396608	-0.3539932508645735	11817
1577	Aldedh domain-containing protein	14.208824248211108	429.3194741216271	-1.4516953592825845	752	2.881296284999033	0.0	0.5889767965737489	48248
1578	COP9 signalosome complex subunit 4	62.4596917815611	133.27585305804047	-0.32549996170323464	11178	64.56919686017812	205.19545536752844	-0.4975792248839644	10351
1584	Thioredoxin domain-containing protein	29.956998090922212	0.0	1.4907588403908192	59339	113.19556171172688	313.1332892154202	-0.43946473664258484	10927
1587	Peptidylprolyl isomerase	42.212067890724434	325.678335139693	-0.8785152838725321	3220	25.364794000058083	63.099626298897306	-0.38583111524399055	11567
1586	T-complex protein 11-like protein 1	141.25956433998886	127.65212078963977	0.043664524554304036	27714	158.63556278611225	52.18888153590336	0.47730878966995205	44079
1585	Charged multivesicular body protein 4b	19.714751867248886	135.7716315327166	-0.8197162921543101	3760	17.311244440160685	278.21551565216896	-1.1832216876682426	2133
1582	Chromosome 7 open reading frame 26	49.96775342524887	82.00008460090166	-0.21178304402293474	12451	41.58922677068533	281.3785583462036	-0.8215319613465648	5033
1583	Ceramide synthase 5	65.0646538575411	134.5552050573793	-0.3121470344364527	11298	148.36145642681498	115.09639747251823	0.10941979619722507	34446
1581	Paraspeckle component 1	273.6976333154299	76.2185518426583	0.5511332651275108	41219	126.18669724485773	29.146548797925824	0.6252040888816782	49692
1580	protein prenyltransferase alpha subunit repeat-containing protein 1	30.904209185571105	173.22525673345655	-0.7372631289873685	4682	23.64070957509196	224.53683639708055	-0.9615642743055318	3686
1579	eukaryotic translation initiation factor 4E transporter isoform X1	14.090422861379999	213.17466040887263	-1.152066677289064	1656	3.4481688499322436	215.0134304933877	-1.6862994895092467	558
1592	Glucosamine-6-phosphate isomerase	46.2971130849411	391.26562304367843	-0.918745616424065	2918	13.249269564962251	1.220843211989657	0.807274703318486	54758
1595	AMP-binding domain-containing protein	318.3963934609988	14.153718957004017	1.3238107793907798	58809	192.22184449817058	4.883372847958628	1.5164298516984505	59108
1594	ATP-dependent RNA helicase DDX1	133.85908296595775	92.17294843128857	0.16059036334207516	29667	168.64786407264063	74.11282992177522	0.35383427149402424	39170
1593	WD_REPEATS_REGION domain-containing protein	91.41014651872331	342.21698288461215	-0.5698491104123842	6629	13.816142129895464	8.520287768956608	0.19208505953854002	35171
1596	SCP domain-containing protein	333.07882325653435	8.372186198760659	1.5520080390401254	59474	177.9092299938414	6.1042160599482855	1.4011165854251542	58844
1591	SAM_MT_RSMB_NOP domain-containing protein	25.279880179702218	219.9988444316908	-0.924766622060189	2888	32.28459843008906	172.50164315100312	-0.717060270470709	6220
1589	Hexosyltransferase	36.706140271686664	123.76614062886381	-0.5196846625047039	8012	20.75941329009293	270.6471165880066	-1.0963579184681538	2631
1588	3Beta_HSD domain-containing protein	333.55236302101105	34.08897067225139	0.9792934732862095	56805	150.7734181084842	6.1042160599482855	1.3296795539053812	58594
1590	RAF proto-oncogene serine/threonine-protein kinase isoform X2	45.05383274036666	220.86772048550318	-0.6828283420155068	5199	25.931666564991296	161.2707144508718	-0.7799769193668118	5305
1597	RING-type domain-containing protein	22.26051324981333	245.28917823873525	-1.0248260363565025	2250	5.762592569998066	171.1271116491875	-1.4057360581953124	1161
1598	Adiponectin receptor 2	189.09602701942993	14.153718957004017	1.0984538117641631	57679	292.99314324169984	4.883372847958628	1.698710829669276	59444
1599	PH domain-containing protein	142.44357820829998	97.87558094461062	0.16159206197461135	29692	101.97911510483257	137.10999736078855	-0.12747596133411182	15619
1600	BPL/LPL catalytic domain-containing protein	34.98925437978777	65.93483832551043	-0.26947936963485053	11877	36.34657330528749	314.6487016495762	-0.9269532475379159	3862
1601	F-box and leucine-rich repeat protein 5	115.92048346687109	24.595232963994555	0.6597315157114094	50400	182.2528056310377	156.75875496999254	0.06505716232070989	33458
1602	TRI59 protein (Fragment)	165.71070059472106	12.084391148774138	1.1052099580346844	57691	298.6149354306989	29.197778227867808	0.996588467266216	56919
1605	UV radiation resistance-associated gene protein	41.91606442364666	151.12580224413816	-0.5495829929582471	7221	23.64070957509196	233.26204188580505	-0.9780487143939752	3484
1606	myb/SANT-like DNA-binding domain-containing protein 2 isoform X2	12.61033974314333	324.99920901756286	-1.3793475800701547	904	9.234228150096799	100.52312307355533	-0.9965098747362442	3320
1607	Sushi domain-containing protein	16.75458563077555	354.50709868598835	-1.3015377361666296	1096	17.8781170050939	58.33151966830813	-0.4973267986530251	10353
1604	Signal recognition particle 54 kDa protein	13.61681731405555	2.243103018992353	0.6538920745359261	50385	106.11149017053047	336.02193366357176	-0.4978221046304423	10350
1603	RNA helicase	100.88284951084219	24.51633271907322	0.6012828265495029	50070	273.082203278538	74.10002256428972	0.562240769329806	46816
1608	NA_BLAST	61.27567791324998	0.0	1.7943184638260667	59770	383.9127367689286	0.0	2.5853622821440663	59957
1609	F-box/WD repeat-containing protein 1A	121.6631480767233	128.6947720542146	-0.02420836379134353	14804	45.60426818555078	164.98447351678274	-0.5516417725075538	8318
1610	E3 ubiquitin-protein ligase NRDP1	43.33694684846777	168.05992457334173	-0.5812748876589375	6536	32.33153189042204	206.69806044419903	-0.7945771670184267	5172
1611	glutamine-rich protein 2	156.35646477228107	23.299906243735904	0.8112799920383895	54283	290.3699809885322	10.936359477964931	1.3875729159954322	58801
1612	Protein kinase domain-containing protein	48.72447308067443	114.36727788644812	-0.3655124557899998	10073	42.156099335618535	245.0094091362238	-0.7559095338328842	5915
1613	BTB domain-containing protein	25.398281566533328	213.8697612519225	-0.9105996444968332	3002	8.643888854997098	195.51836117400967	-1.309150937237874	1532
1614	RABX5 factor (Fragment)	53.40152520904665	232.27298551214727	-0.6322533718446166	6103	44.99046216028459	122.60075974925311	-0.42935336644135336	11121
1615	NA_BLAST	215.91532257647995	32.96741916275521	0.8052276804937959	53739	268.88309906327805	2.441686423979314	1.8944043897856864	59665
1616	Exonuclease domain-containing protein	117.81503722186442	48.16378938433407	0.38322605889450967	39269	252.53766160088088	70.41187821334975	0.5502720248141592	46730
1617	ACRO protein (Fragment)	145.75914595380996	5.607757547480883	1.3465510763428485	58898	339.2581509128497	0.0	2.5318085375611137	59947
1618	UBC core domain-containing protein	33.686773341797775	267.34168192497197	-0.888524235075175	3151	9.210761419930309	140.862178499156	-1.1428084960035387	2356
1622	TOIP2 protein (Fragment)	57.545836879526654	50.23311719256395	0.0579452377794065	28810	92.95608752623417	252.34727576564723	-0.43079131489629685	11116
1623	Nucleophosmin	58.90745282808443	149.8464502447993	-0.4010542402527363	9661	55.38190217041431	190.49410739371058	-0.5310156908298093	10004
1621	Protein-synthesizing GTPase	55.59208243111777	165.21659567714062	-0.4679187081161424	9005	81.3135687354056	156.65629611010857	-0.28223988817662715	13852
1619	RBM14 protein (Fragment)	67.66955015067332	136.81428279729147	-0.3025300269463381	11410	31.741192595322342	217.45511691736698	-0.8242677272243729	4993
1620	BEND2 protein (Fragment)	19.596350480417772	95.72735289145939	-0.6717590292833905	5454	15.610626745361056	313.0308303555362	-1.276586268168963	1669
1628	RNA helicase	59.0850549083311	263.0292510977497	-0.6428855814788879	5878	21.86969168979286	111.75405177368665	-0.692871847187994	6430
1632	MSP domain-containing protein	146.6470905721955	72.58524713756616	0.30243414068689595	31372	174.10538915047437	87.51649053869045	0.2962753255138554	35998
1630	Dymeclin	245.0433793938888	22.099454489318397	1.0274099595780937	57084	226.01565574078992	6.1042160599482855	1.5045396474569412	59084
1629	Adenosine deaminase	0.0	0.0	0.0	20792	1.7240844249661218	439.19166088087434	-2.208421247767526	160
1631	prothymosin alpha-like	180.51133442854442	141.1426883454335	0.10617922462803393	29269	54.69769595464864	102.10257229513886	-0.2674322704905189	13995
1627	Cnd3 domain-containing protein	156.71153736707885	164.77417028977456	-0.021653397670490723	14830	20.73594655992644	122.60075974925311	-0.7548425826294569	5923
1626	Non-specific serine/threonine protein kinase	24.510271165299994	42.729807047615665	-0.2340624860447558	12274	27.702684450290395	350.2494094104263	-1.0876930861874674	2662
1625	Protein kinase domain-containing protein	98.04101887835219	111.95039965669329	-0.05707267246314837	14486	152.28263092101446	105.66264307122387	0.15748060478732998	34732
1624	Kinesin-like protein	16.695384937359997	194.47180988988237	-1.0432241196301444	2152	21.91662515012584	211.04352427776683	-0.9662743528223234	3658
1633	ZMAT1 protein (Fragment)	22.49731602347555	255.9993424223294	-1.0389137542156834	2176	40.40854818048593	122.51110824685465	-0.47461601456546143	10620
1634	ATR-interacting protein	32.206690223561104	150.27290091124559	-0.6585355445352433	5545	14.973353989928373	247.55355442008707	-1.192023861825086	2067
1635	Methylmalonate-semialdehyde dehydrogenase (CoA acylating)	81.34556815814443	302.2516044882763	-0.5661628769860216	6655	38.56713010468736	30.380199367400976	0.10067885256974315	34405
1636	Protein kinase domain-containing protein	32.26589091697666	271.5432630654332	-0.9134362921898579	2986	8.66735558516359	128.82024202657084	-1.128034721331729	2402
1637	NA_BLAST	119.82799236368885	0.0	2.082167559457064	59935	360.72523714887484	0.0	2.5583788100393106	59950
1642	UBQL1 protein (Fragment)	156.47473459341663	212.9219849531888	-0.13304453463012464	13585	62.2313064099458	34.004306930913465	0.2568106715380375	35766
1644	zinc finger protein 271-like	18.116267362181105	224.07457452414906	-1.07092334185614	2018	6.329465134931276	191.99671247038114	-1.420477627930808	1140
1643	Radical S-adenosyl methionine and flavodoxin domain-containing protein 1	50.85576382648221	201.4378196816234	-0.5914946154468634	6441	17.8781170050939	172.42479900609015	-0.9631525263528159	3674
1645	Charged multivesicular body protein 1a	25.871952896705547	0.0	1.4292992295683953	59187	60.60108890564565	359.5893680584546	-0.7674245283083124	5651
1641	CMP/dCMP-type deaminase domain-containing protein	20.839630824992216	339.15292797456686	-1.1924289208178076	1487	15.020287450261353	66.6725044324678	-0.625741944888723	7697
1639	ANK_REP_REGION domain-containing protein	5.565128312453332	250.9608346698954	-1.5840898197692408	537	11.525185139996132	177.41063071393273	-1.153636574456435	2315
1640	Hepatocyte growth factor-regulated tyrosine kinase substrate	91.41027808441886	4.659981248747181	1.212905284747794	58293	304.87032933419334	64.26924008094498	0.670828794390993	52191
1638	MYCD protein (Fragment)	147.2392290720466	1.1215515094961765	1.84430956720201	59810	343.1558586768828	2.441686423979314	1.9999838683658606	59745
1651	dapper homolog 2	10.952654544659996	238.90741960328316	-1.3025793118597206	1093	47.918691905616605	139.55168378476787	-0.4583612173380547	10746
1654	Tetraspanin	2.7233634628111103	433.316303969164	-2.066870700094699	184	0.0	0.0	0.0	25341
1653	Protein kinase domain-containing protein	47.007587188775545	136.54563262068785	-0.45713692580001186	9128	93.52296009116739	169.90626843719784	-0.2572206783200725	14111
1652	RRM domain-containing protein	124.50491292636552	102.01423656107036	0.08576347841055855	29143	73.2600191755082	159.17482667900083	-0.3338392056912503	13151
1655	Annexin	23.503793594387773	83.54808677684412	-0.5378704589032853	7331	24.231048870191664	309.63725522676265	-1.0903182353723582	2651
1650	Mitogen-activated protein kinase kinase kinase 7	62.814895942054434	129.8163235637108	-0.31173987423691957	11307	35.16589471508809	221.04080240842302	-0.7881335744494071	5231
1647	BTB domain-containing protein	35.758929177037764	85.71228955091513	-0.37271780200200827	9983	87.17002822606963	238.01734115890872	-0.4331084311510195	11058
1649	msx2-interacting protein isoform X1	103.25081146461665	329.9588165250756	-0.5016945107890546	8632	14.383014694828674	1.220843211989657	0.8405235557793622	55239
1646	probable E3 ubiquitin-protein ligase HERC1 isoform X1	175.12407132772887	0.0	2.2458187161625163	59969	327.9947708456225	0.0	2.517188995181163	59945
1648	Striatin interacting protein 2	95.73206026944997	68.77816722171153	0.14185087961342366	29519	181.80326671693695	114.22135291263696	0.20045098201904515	35222
1656	Ribonuclease H	167.48685296288326	0.0	2.226566018510438	59964	319.2804818001259	15.806924968438064	1.2800422119035477	58422
1657	etoposide-induced protein 2.4 homolog	188.26701996306886	193.87158401267362	-0.012673571180642119	14906	38.54366337452086	49.78561718438054	-0.10866383426146387	15784
1658	Ubiquitin carboxyl-terminal hydrolase 7	38.541493333264434	98.99713245410678	-0.40293447927373577	9644	86.65008912146939	217.18616241017162	-0.3960748417099573	11463
1660	Protein kinase domain-containing protein	9.650173506669997	189.1007530771655	-1.2516271541953392	1259	8.077016290063888	227.0937890384293	-1.400170344807886	1202
1661	angiogenic factor with G patch and FHA domains 1 isoform X1	73.76755048671443	121.17548718834651	-0.2132709268541304	12440	92.93262079606768	161.45001745566873	-0.23790332267424788	14289
1662	Non-specific serine/threonine protein kinase	37.653417149183326	213.3803850614747	-0.7439971529631615	4562	42.08569914511907	152.91692232922662	-0.5529532262052395	8309
1663	myristoylated alanine-rich C-kinase substrate	54.17120000629666	263.69240249896	-0.6810290456454555	5211	44.37665613501841	85.12603354465311	-0.2783019576421854	13884
1664	AMP-binding domain-containing protein	1.3616817314055552	49.111565683067774	-1.3267166018696472	1023	0.0	385.30391965515037	-2.586929114761353	56
1665	LRRcap domain-containing protein	194.3058196056944	55.85684946096465	0.535932393334829	41095	150.51161303571536	80.14020183681052	0.2712098381617151	35869
1666	L-seryl-tRNA(Sec) kinase	19.833153254079996	410.3639481469531	-1.295471218894341	1123	4.038508145031944	4.870565490473132	-0.06637797232968067	16320
1659	coiled-coil domain-containing protein 160	136.76018007471106	8.545961409523134	1.1593040274465678	57974	274.0282145670725	59.59078495275428	0.6569706706629848	52129
1674	PWWP domain-containing protein	11.30785870515333	224.31127525891304	-1.2626004237982489	1216	5.195720005064855	190.6734103985075	-1.490470087179307	973
1672	Rho-GAP domain-containing protein	86.08188676277997	85.09608895278657	0.00494440672057889	26629	96.28692272533397	187.7834664625359	-0.28790948991266735	13802
1675	Ribitol-5-phosphate transferase	14.03122216796444	37.200949745056114	-0.40507986648773686	9627	21.396686045525612	363.444008056706	-1.2114470520995084	1974
1673	SREBP regulating gene protein	1.420882424821111	122.5656888744463	-1.7079241971506465	422	4.628847440131644	305.22775460576736	-1.7356250718921449	502
1669	Small COPII coat GTPase SAR1	210.5275332128822	47.72136399696798	0.6376474665336026	50271	134.28718026508812	88.67329696325262	0.1785935075615361	35112
1671	Vacuolar protein sorting-associated protein 35	167.0721849775833	58.60530339132461	0.4502109431576625	40527	70.33178943017619	169.95749786713984	-0.37960503399700074	11617
1667	cAMP-dependent protein kinase type I-beta regulatory subunit	289.74200797376216	14.153718957004017	1.2829885570118877	58644	204.24350201260046	9.753938338431762	1.280701874327289	58424
1668	Protein kinase domain-containing protein	2.7233634628111103	0.0	0.5709354327235201	42980	6.919804430030977	426.41556078074836	-1.7321358719891107	506
1670	BTB domain-containing protein	125.80752553005107	26.664560772224434	0.6612212486373221	50408	310.9885938976262	13.416467974400733	1.335279845241503	58603
1676	DNA polymerase alpha subunit B	42.44887066438666	223.44239920510068	-0.7131264098778214	4861	7.486676994964187	161.61651310298015	-1.2824269713538259	1642
1677	Autophagy-related protein 13	118.28851120349331	285.949657478121	-0.38120709233496924	9887	33.41834355995548	13.33962382948776	0.38025220669051374	39395
1678	Histone-lysine N-methyltransferase EZH2	11.011855238075551	51.354668702060124	-0.6393453261199247	6049	44.49398978585084	327.8474445467235	-0.8590404455601579	4487
1679	CDCA3 protein (Fragment)	19.65555117383333	409.88957331774736	-1.2986883325949914	1109	0.0	0.0	0.0	25341
1680	UDP-glucuronate decarboxylase	43.573749622129995	251.7658118400285	-0.7536391632946866	4405	20.78288002025942	120.36399104504171	-0.7459745503557927	5989
1681	RNA-binding protein FUS	81.7009038843333	4.8337564595096545	1.1515619614530466	57951	296.24990720936273	74.16405935171719	0.5971115009101672	49564
1682	HepA-related protein	0.0	0.0	0.0	20792	0.0	433.7021979802298	-2.638191836115088	45
1683	NA_BLAST	0.0	0.0	0.0	20792	0.0	432.3190033717963	-2.636807735603808	46
1687	Coatomer subunit beta	150.79127067697996	105.8842420009265	0.15233311488590354	29597	92.29534804063502	107.96344856286274	-0.06742085050297197	16303
1689	barrier-to-autointegration factor-like	122.25515501087887	292.47324188249604	-0.376763417344641	9946	28.789496119823838	1.220843211989657	1.1275452581906904	57775
1688	Arf-GAP domain-containing protein	60.20993386607442	164.75819556885472	-0.4326531001256466	9377	51.36686075554885	163.96854802456102	-0.49834461200085356	10348
1685	mucin-17-like	136.16817314055552	1.1215515094961765	1.8105997740338913	59778	351.77628080171337	0.0	2.5474993773009804	59949
1686	Metabolism of cobalamin associated D	38.541493333264434	25.811659439331873	0.16872937258922555	29761	64.0257910254114	315.49813149448653	-0.6872855064194462	6465
1684	RING-type E3 ubiquitin transferase	20.95803221182333	192.46540760565404	-0.9450099048496663	2754	37.48031843515392	184.51796490861727	-0.683147314254654	6507
1690	CULLIN_2 domain-containing protein	104.7309603657011	92.86804927433849	0.051684384330921575	28128	114.16503973042788	145.64309248723066	-0.10494094892607893	15805
1691	RNA helicase	81.81917370546887	180.31809093287836	-0.340310244606621	10656	39.86514234571921	140.90060057161247	-0.5406312175061292	8435
1692	Elongation factor 1-gamma	199.9301486115633	127.58919526563824	0.19384062702009738	29965	82.42384713510552	60.72197666234547	0.13085038768527793	34626
1693	BIRC5 protein (Fragment)	0.0	424.311942451355	-2.6287075775597932	41	0.0	1.220843211989657	-0.3465178991287246	12224
1694	zinc-binding protein A33-like	0.0	445.8600685859018	-2.650171547840904	38	0.0	1.220843211989657	-0.3465178991287246	12224
1699	Histone acetyltransferase	15.274502512538884	238.74961911344047	-1.1682502041828058	1578	33.985216124888694	148.32811870343437	-0.630257032555681	7663
1702	E3 ubiquitin-protein ligase TRIM39-like	0.0	433.19045292116095	-2.6376802698571344	40	0.0	2.441686423979314	-0.5367712987227418	8707
1701	short coiled-coil protein isoform X1	110.59209214523221	284.24385481233594	-0.4075828770360144	9584	32.781070804522805	24.237561234996207	0.12662602617511934	34603
1700	Profilin	12.255135582649997	1.1215515094961765	0.7957305938172939	53696	39.79474215521974	382.8238111587146	-0.9735277209285528	3614
1695	Vigilin	155.46845437104773	26.759435738065577	0.751016158497854	53537	239.24145857558568	59.50113345035581	0.5988844449664075	49573
1698	Sodium/potassium-transporting ATPase subunit alpha	86.85149577718221	67.15126480084774	0.11027524008015527	29302	33.41834355995548	258.617987472907	-0.8775448136473503	4370
1696	Interleukin 6 signal transducer	226.27564127274553	97.70180573384813	0.36222779373744307	31882	70.85172853477641	76.15748826370415	-0.03094086104819116	16564
1697	S-adenosylmethionine synthase	95.85039587343331	160.6355146733148	-0.22243539019808786	12356	41.47189311985288	151.77292326214993	-0.5559447693593882	8283
1703	Phosphorylated adapter RNA export protein	15.452104592785552	173.14635648853522	-1.0246929306925079	2251	16.130565849961286	226.95290810608887	-1.1240734284361042	2427
1704	Cytochrome b5 heme-binding domain-containing protein	276.1843255702744	9.667512919019309	1.4147054903307759	59138	169.33574132934376	38.91329449384308	0.630188208496887	49696
1705	GDT1 family protein	80.04308712015442	214.75461202665468	-0.425244112121411	9435	40.36161472015295	108.06590742274669	-0.42109153214044237	11208
1706	Vacuolar protein sorting-associated protein 51 homolog	37.475815068936654	113.75107728831955	-0.4745689427402794	8921	31.71772586515585	251.395387060853	-0.8872983039766473	4319
1707	CCR4-NOT transcription complex subunit 7	70.21531153323777	326.0888110852194	-0.6620923097572271	5521	18.444989570027108	21.85991159844437	-0.07026683206736387	16289
1708	SUMO-activating enzyme subunit 2	122.61035917137221	156.03845894856912	-0.1039511564443838	13959	55.99570819568049	110.41794234432754	-0.2911129793697109	13775
1713	Pre-mRNA-splicing factor SLU7	49.49414787792443	105.1421903547949	-0.32264699791343354	11202	79.61295104060596	207.71398593642073	-0.41314673224936616	11310
1715	BIRC5 protein (Fragment)	0.0	0.0	0.0	20792	1.7240844249661218	426.3643313508064	-2.1955777091612156	167
1714	UBC core domain-containing protein	34.63405021929444	130.51142440676068	-0.5670982939419003	6649	89.46098521596895	183.34835112656958	-0.3091779441214392	13648
1709	Protein-serine/threonine phosphatase	208.9884467497733	10.267738796228063	1.2703586303519674	58557	267.29981501931087	10.974781550421419	1.3503527736901388	58680
1712	glucose-induced degradation protein 8 homolog	19.300347013339994	234.010737619772	-1.0635842438118468	2060	23.68764303542494	152.95534440168308	-0.7949151403918715	5170
1711	periphilin-1-like	52.45431411439776	247.64313094448858	-0.6675937044663739	5488	95.17664432563404	47.36954547537221	0.298497613767723	36021
1710	RAD17 protein (Fragment)	70.80738425024109	194.70851062464638	-0.4354406050608024	9356	59.39694358527976	114.05485726532552	-0.2798899964727563	13873
1722	CRIB domain-containing protein	4.085045194216665	0.0	0.7062948171430681	51118	12.705863730195532	410.5574063823683	-1.4775240120997588	1013
1721	Aurora kinase	38.30462477675444	386.95319221645616	-0.9943356751267554	2436	4.6053807099651545	0.0	0.7486051146334185	53456
1720	3-hydroxy-3-methylglutarate-CoA lyase	70.0377094529911	162.51509254986237	-0.3620688949491873	10099	8.643888854997098	192.0735566152941	-1.301470600284577	1563
1719	Elongation of very long chain fatty acids protein 1	2.841764849642222	394.393576837403	-2.0124988312938554	204	3.4481688499322436	26.80732123383047	-0.7959778894785385	5160
1718	UBX domain-containing protein 7	16.63618424394444	130.85897482828562	-0.8737050676648948	3269	18.491923030360088	262.30613182384695	-1.1306062852202716	2394
1716	DNA helicase	142.0883740478066	116.95793132696542	0.08387720114108928	29130	102.54598766976576	99.58404172624657	0.012604192258352891	33027
1717	cilia- and flagella-associated protein 58	137.2337856220355	21.404353646268497	0.7902817823556549	53686	300.47982023666407	17.01496082294223	1.2236249256418377	58224
1729	F110A protein (Fragment)	15.33370320595444	218.71949243235198	-1.1287839271893014	1749	1.7240844249661218	189.55502604640182	-1.8447998450088932	376
1735	Histone H4	1.3616817314055552	405.4183686410047	-2.2357519581017082	129	0.0	1.2080358545041616	-0.3440061212704231	12833
1734	ZN639 protein (Fragment)	13.972021474548885	180.31809093287836	-1.0831606964419285	1955	23.120770470491735	208.83237028852645	-0.9394813104834623	3812
1733	Nucleolar autoantigen 36	40.85038615931888	245.11540302797283	-0.7694393250458711	4221	58.900471210846014	83.71307997038103	-0.15052023315681703	15382
1732	Claudin	5.624329005868887	367.8708418341014	-1.745732432759724	387	0.0	48.64161811730385	-1.6958459293126464	542
1730	Ceramidase	44.93543135353555	373.0361739942162	-0.9107658070176852	3001	7.486676994964187	1.220843211989657	0.5822197740065502	46886
1731	Ras-related protein Rab-21	77.14212157709665	171.07702868030532	-0.34283770006885134	10628	50.20964889551594	139.7437941470503	-0.4390774562580669	10928
1728	LAP2alpha domain-containing protein	260.4951550724355	179.10166445754106	0.16194592027416532	29694	24.160648679692194	2.441686423979314	0.8639505349654042	55304
1727	Histone domain-containing protein	1.3616817314055552	0.0	0.37322137015828555	35569	7.510143725130677	416.50793415249063	-1.6907278382463986	554
1726	Fibronectin type-II domain-containing protein	108.93440694674887	129.89522380863212	-0.07579016211026077	14266	48.43863101021684	155.60194854543033	-0.5007307252022799	10339
1725	coiled-coil domain-containing protein 40	154.5804439698144	18.98747541651367	0.8911970638762456	55337	296.4647788217985	4.857758132987637	1.705704114990022	59459
1724	MOEP19 domain-containing protein	143.09498318441442	1.1215515094961765	1.8319952801290844	59793	332.1271459113204	6.09140870246279	1.6718775079903563	59401
1723	SWI/SNF-related matrix-associated actin-dependent regulator of chromatin subfamily B member 1	138.4770001837622	47.042237874837895	0.4628793689218924	40636	192.17123999690017	80.178623909267	0.376500782478707	39388
1750	Microtubule-associated protein	224.08541296491327	16.39682197599637	1.1118774314380644	57706	253.8628116130167	7.325059271937942	1.485919135640317	59052
1749	centrosomal protein of 83 kDa	156.94860327213217	2.4168782297548272	1.664886288077608	59652	291.92979830233287	18.23580403493188	1.1826532085203658	58052
1748	cell division control protein 45 homolog	26.523160524276662	132.75452742575303	-0.6866101881848377	5172	35.779700740354286	234.30358209299777	-0.8060203473537415	5132
1747	DUF2052 domain-containing protein	62.93329732888554	148.37734831377816	-0.3685576422119676	10041	19.60220143006002	202.72815422857815	-0.9951374215058472	3322
1746	MAP3K12-binding inhibitory protein 1	30.72660710532444	273.0123649964544	-0.936346530670458	2810	21.91662515012584	102.11537965262434	-0.6531727841096052	7427
1745	Intraflagellar transport associated protein	130.07010702166664	94.60580138196322	0.13701940787601694	29492	214.58433752145976	23.06794745294853	0.9521781509753365	56397
1744	BTB domain-containing protein	31.96988744989888	214.50193657097088	-0.8153337126425948	3791	49.64277633058273	134.98849487394662	-0.4289846605284169	11126
1743	GPI transamidase component PIG-T	32.14748953014555	210.11060549882734	-0.8040594092669756	3867	21.94009188029233	166.61515216830824	-0.8637181226473998	4453
1742	Double-stranded RNA-binding protein Staufen homolog 2	250.43064249470441	42.208481415328244	0.764849202080628	53593	126.21016397502423	58.31871231082264	0.33133009762358673	36397
1740	UbiA prenyltransferase domain-containing protein 1	4.085045194216665	10.615289217753013	-0.358735210950174	10453	13.296203025295233	395.76640690615204	-1.4433141874417899	1083
1739	VNX1 protein (Fragment)	2.7233634628111103	220.09371939753197	-1.7736409730404656	353	0.0	198.0753138153584	-2.299017409005456	128
1738	Phosphodiesterase	120.24239721759773	49.459116104592724	0.3807148760119329	39259	277.5702503376707	13.378045901944247	1.2872348687072253	58434
1737	CEP68 protein (Fragment)	164.52642359501885	177.99608766896466	-0.03397620699648347	14714	69.15111083997678	46.174316978353545	0.17232893158078252	34891
1736	Spermatid perinuclear RNA-binding protein	220.35530879979882	99.69223329715668	0.34209396882264775	31587	132.06662346568825	15.806924968438064	0.8985808756548114	55850
1741	UBC core domain-containing protein	4.085045194216665	1.295326720258651	0.34545030473978316	31614	13.863075590228444	405.3666569547578	-1.4368093796477504	1111
1757	CXXC-type zinc finger protein 1	16.87298701760666	284.95493037630564	-1.2041004490569889	1441	14.406481424995164	112.97489498567631	-0.8691057360602301	4431
1761	Mediator of RNA polymerase II transcription subunit 1	0.0	148.1875983820959	-2.173732722747393	149	0.0	270.68553866046307	-2.4340665223078126	93
1760	Nucleoside-diphosphate kinase	113.01958370666107	2.590653440517302	1.5018059607302328	59367	349.1296518183793	0.0	2.5442288919012634	59948
1759	ABI family, member 3 (NESH) binding protein a	0.0	423.0645398938558	-2.6274319584481924	43	0.0	1.220843211989657	-0.3465178991287246	12224
1758	ER membrane protein complex subunit 3	25.22067948628666	88.12916778066996	-0.5313759095691154	7920	28.293023745390098	285.36127191930996	-0.9901500790950508	3354
1755	DUF4485 domain-containing protein	144.57506630265107	19.161250627276146	0.8585695281488266	55244	263.5898410966098	40.018871488463276	0.8095894575903484	54767
1756	C2H2-type domain-containing protein	84.6609385551111	329.02701494726165	-0.5857666627887913	6505	20.14560726482674	1.220843211989657	0.9787022627106058	56687
1754	Phosphatidylinositol 4-kinase type 2	41.856863730231105	161.9148666726536	-0.5799403311775359	6541	28.836429580156818	195.5695906039516	-0.8187694817308266	5063
1753	oxidation resistance protein 1 isoform X1	126.69553593128441	38.843826886839715	0.505814670651225	40976	224.99924426175593	69.12699821393261	0.5082217375533764	44234
1752	RRM domain-containing protein	82.9440526632122	177.3798870708361	-0.3273559523305626	10770	54.24815704054788	122.56233767679663	-0.3495683206568938	11855
1751	Transgelin	46.23791239152555	250.56536008561102	-0.7263601432630965	4770	13.839608860061954	116.44531425936285	-0.8984132402878555	4248
1766	E3 ubiquitin-protein ligase TRIM39-like	170.15094994943107	71.54259587299131	0.3727862216028709	31951	225.37838298535723	3.662529635968971	1.6862133481541008	59434
1770	Acyltransferase	8.406893162095553	325.55151073201216	-1.5405054856927645	596	2.881296284999033	79.32919406435671	-1.3158966131736907	1492
1769	inositol monophosphatase 3	44.69862857987333	343.1807339042657	-0.8768833892602043	3229	25.931666564991296	13.352431186973256	0.273337755614426	35880
1768	Zinc finger CCCH domain-containing protein 15	94.72564848138552	48.51133980585902	0.28632363834953484	31267	185.13410191603674	124.97840938580495	0.16952982757359866	34882
1767	CYTOSOL_AP domain-containing protein	67.25514529676443	170.71350353786056	-0.40066905390185814	9671	47.28141915018392	147.01762398904626	-0.4865334015798254	10470
1762	Aconitate hydratase, mitochondrial	152.62655795570996	107.27444368702629	0.1519403391715111	29594	103.25366061569792	86.2828399692153	0.07716244443032932	33525
1764	AP complex subunit sigma	234.03126102442218	165.70597186758846	0.1491744729965363	29571	48.935103384650574	10.923552120479437	0.6220002989273423	49686
1763	E3 ubiquitin protein ligase	129.30036644156888	173.05148152269405	-0.12573208726839352	13732	63.4354517303117	77.77535955774418	-0.08726551659542754	16126
1765	Protein wntless	70.27451222665331	162.18351684925727	-0.3597420347315278	10446	25.341327269891593	175.67749320252327	-0.8265435744923191	4974
1771	Mitochondrial fission factor	77.08298666652887	92.88402399525829	-0.0800352790724067	14203	149.30746771534945	131.12104751820974	0.05600854981986659	33393
1772	RING-type domain-containing protein	23.562994287803328	185.79902407267846	-0.8810932957049848	3205	16.154032580127776	192.06074925780862	-1.051327756744989	2916
1773	Basigin	19.06354423967777	0.0	1.3024076538973768	58707	60.60108890564565	347.2784770786741	-0.7523382476097471	5947
1778	Formimidoyltetrahydrofolate cyclodeaminase	1.3616817314055552	329.8010160352329	-2.146345464633401	155	6.919804430030977	77.66009334037471	-0.9970400000744291	3319
1780	Glutathione transferase	168.1380605904544	112.45575056806089	0.17341483323988247	29801	188.1364028928057	10.987588907906913	1.198043283904811	58118
1779	MOB kinase activator 2	9.827775586916665	195.40361146769627	-1.2586102231866376	1232	8.66735558516359	202.8306130884621	-1.3239617176360545	1475
1776	PlsC domain-containing protein	96.20566581677443	104.60489000158766	-0.035992449191909325	14694	92.27188131046852	146.73586212436535	-0.19973519422374833	14894
1777	C2H2-type domain-containing protein	65.83426287194331	210.59998168927513	-0.5005164632855247	8640	37.50378516532041	114.24696762760794	-0.47612608157924025	10605
1775	Translocating chain-associated membrane protein	174.94627189893885	100.89268505157419	0.23723706224800628	30584	106.6314292751307	72.7511057774451	0.16417057122529638	34800
1774	phosphate carrier protein, mitochondrial-like	87.91717404150998	180.83941656516578	-0.3107023777440677	11314	102.59292113009877	74.1384446367462	0.13946787860909507	34671
1786	COMM domain-containing protein	26.700762604523327	363.1639097822725	-1.1188051777351489	1790	13.272736295128743	21.847104240958874	-0.2043239213992547	14652
1789	NA_BLAST	4.144245887632222	0.0	0.7113217190704527	51778	4.6053807099651545	409.60966192844165	-1.8648240497699746	350
1788	Fe_hyd_SSU domain-containing protein	33.33156918130444	115.14127897441935	-0.5292929502452179	7928	27.088878425024205	248.8768564919607	-0.9491916353997323	3760
1787	U3 small nucleolar ribonucleoprotein protein MPP10	12.61033974314333	142.15339016816876	-1.0219326712140986	2262	2.881296284999033	259.6595276800997	-1.8270968073996996	390
1790	Receptor expression-enhancing protein	104.84949331822774	0.0	2.024688783473764	59907	260.2824726276765	85.10041882968213	0.48210501327126476	44087
1785	B-cell translocation gene 1 protein	100.23157610042331	117.1317065377279	-0.06705047930942534	14380	147.6068500205498	82.51785147336236	0.25025951523361695	35731
1783	Arf-GAP domain-containing protein	108.46080139942441	117.38438199341171	-0.03403578789272028	14712	111.21334325492936	110.54601591918248	0.002590438584183346	32958
1782	SUN domain-containing protein	170.50621989277215	6.903084267739534	1.3364832622206682	58870	289.99451330586834	7.325059271937942	1.5434974662152283	59151
1781	Cytoskeleton associated protein 5	142.50291046741106	31.24564177605028	0.6483896843408107	50335	233.97533838002136	61.878783086907646	0.5725181556132052	46848
1784	WD_REPEATS_REGION domain-containing protein	138.41779949034662	23.995007086785797	0.7464649595168718	53516	255.86482575904324	26.692055016461012	0.967349451688538	56665
1791	Suf domain-containing protein	109.7040159611511	115.31505418518182	-0.021472551462213364	14834	58.26319845541334	152.85288554179914	-0.4143205591395231	11285
1792	GMP_PDE_delta domain-containing protein	71.63619395805887	111.41309930348605	-0.18966384212047824	12680	59.44387704561274	184.55638698107373	-0.48712359419462703	10463
1793	26S proteasome non-ATPase regulatory subunit 2	283.46627399177885	73.61192368122119	0.5812225469801946	45401	113.43390005432923	2.441686423979314	1.521783400783158	59114
1794	Vacuolar protein sorting-associated protein 45	30.904209185571105	153.8113306504966	-0.6859547593798804	5178	25.341327269891593	213.56205484665912	-0.9109152656083694	4188
1797	Cytochrome b561 domain-containing protein	54.58560486020555	57.926177269194525	-0.025345932087271174	14790	50.16271543518296	266.9205501646102	-0.7190524399620801	6215
1798	Anti_prolifrtn domain-containing protein	0.0	0.0	0.0	20792	0.0	415.1077879357041	-2.619205844189607	47
1799	DBIRD complex subunit ZNF326 isoform X1	31.496281902574434	2.4168782297548272	0.9782041717995893	56672	109.11012010636196	282.91958549533064	-0.41136811593818234	11335
1796	Arylesterase	102.00759690288999	32.63584346215008	0.4860669328453189	40780	52.38327223458282	253.6833851950064	-0.6785954225585429	6550
1795	WD_REPEATS_REGION domain-containing protein	9.768574893501109	233.2996620558023	-1.3376134293496367	998	5.195720005064855	165.12535444912317	-1.428344137535481	1121
1800	RanBD1 domain-containing protein	41.027988239565545	208.18310345952028	-0.6969879998821179	4987	15.563693285028075	154.21460968612925	-0.971775417183692	3621
1801	phospholipase D3	131.4910552293355	21.15167819058469	0.7767799255078127	53641	256.0092971809796	53.460954177835006	0.6738635879133754	52198
1802	zinc finger protein ZPR1	49.73095065158665	112.28197535729842	-0.34888781275790315	10572	65.15953615527782	197.9472402405035	-0.4781454673559339	10593
1803	Zinc finger Ran-binding domain-containing protein 2	72.93867499604887	183.50897025060442	-0.3971458214361576	9697	41.56576004051884	127.47132523972626	-0.4797458116686133	10584
1804	TAFII55_N domain-containing protein	67.5511487638422	69.29949285399894	-0.010937455006886032	14918	42.109165875285555	245.98691255598902	-0.7581043215786737	5885
1805	Protein kinase domain-containing protein	23.326191514141104	204.31309801966415	-0.9263425347065436	2870	64.6395970506776	128.79462731159987	-0.29609080941645916	13742
1806	Nuclear pore complex protein Nup85	29.483326760749993	225.70147694501287	-0.871391988081832	3283	11.525185139996132	149.3952736255981	-1.0794500341050224	2682
1807	26S proteasome non-ATPase regulatory subunit 5	22.556516716891107	172.46723036640512	-0.8671063723689287	3305	6.352931865097766	216.0549707005804	-1.4701091942538114	1021
1808	PHD finger protein 12-like	0.0	412.02280000965646	-2.6159740265839297	45	1.7240844249661218	3.662529635968971	-0.23340104216144072	14336
1809	coiled-coil domain-containing protein 117	42.80414060772777	167.87017464165945	-0.586037788175592	6501	66.4106149359767	141.8781039913777	-0.3262373895493038	13538
1810	14_3_3 domain-containing protein	42.50813714064999	24.168782297548276	0.23770828453379328	30587	107.38603568139584	251.344157630911	-0.36701992237363745	11724
1814	BTB domain-containing protein	2.7233634628111103	140.17893732578	-1.578834475851255	544	5.195720005064855	264.91431389513764	-1.6326499325502597	659
1816	AAA domain-containing protein	131.72779222014998	39.96537839633589	0.5105448996631212	41002	143.16573642175013	123.79598824627178	0.06266143023336233	33442
1817	F-actin-capping protein subunit alpha	56.18408936527332	154.85398191507142	-0.43544269302288074	9355	38.094124460420105	173.44072449831185	-0.6495363904909177	7442
1813	Coproporphyrinogen oxidase	12.61033974314333	213.3644103405549	-1.197283717396404	1465	4.6053807099651545	182.1403152720654	-1.5141788428464837	905
1811	L-type lectin-like domain-containing protein	82.47044711588777	83.87966247744924	-0.007270904092651423	14942	54.2012235802149	206.24980293220668	-0.5745454219366911	8151
1815	PKD_channel domain-containing protein	0.0	202.84399608864302	-2.309297924500605	111	0.0	208.83237028852645	-2.3218724864946467	122
1812	BRD4 protein (Fragment)	31.673883982821103	85.79118979583646	-0.42427487939120356	9442	72.14974077580827	230.78193338936927	-0.5008667897400297	10338
1818	General transcription and DNA repair factor IIH helicase subunit XPB	71.63619395805887	66.28238874703537	0.03325167769194831	27585	69.85878378590894	215.8500529808125	-0.4857658387237681	10478
1819	NEDD8-activating enzyme E1 catalytic subunit	56.716895606013324	122.48678862952497	-0.3303175327681197	10745	36.29963984495451	209.96356199811763	-0.7525028112581541	5942
1820	RGM domain family member B	1.420882424821111	264.22970285216724	-2.0396484611902754	196	4.038508145031944	143.30386492313528	-1.4569759980974695	1060
1821	synaptosomal-associated protein 29	48.96127585433666	254.02488957994072	-0.707949047834501	4904	20.73594655992644	95.9215120902776	-0.6492416233729201	7444
1822	Perilipin	0.0	397.0621571631639	-2.5999508921874437	50	0.0	0.0	0.0	25341
1823	twisted gastrulation protein homolog 1-A-like	12.551139049727775	399.4170832285949	-1.4705367961150893	720	0.0	3.624107563512485	-0.6650279278555092	7281
1827	Serum/glucocorticoid regulated kinase 1	345.45222866032	30.124090266554106	1.046546693218515	57335	98.98048516900108	4.883372847958628	1.2302888680196853	58231
1830	GTP:AMP phosphotransferase AK3, mitochondrial	52.57271550122887	135.34518086627034	-0.4056961318583675	9610	67.52089333567662	166.34619766111285	-0.3877928326198556	11555
1829	Peroxiredoxin-5	25.931153590121106	19.256125593117286	0.123698575638287	29393	77.91233334580633	297.4544378218371	-0.577733155795884	8112
1828	CULLIN_2 domain-containing protein	92.89022963695999	129.46877314218582	-0.14288617727420191	13443	30.58398073528943	171.06307486176004	-0.736220813624379	6084
1826	Aquaporin	70.80745003308887	0.0	1.8561695046937274	59818	256.40823159381	103.19534193227356	0.39277412678536383	39438
1825	UTP--glucose-1-phosphate uridylyltransferase	68.49842564133887	110.82884814719712	-0.20657888506651167	12502	33.44181029012197	210.05321350051608	-0.7873059988575727	5234
1824	Amino_oxidase domain-containing protein	157.30374164977775	83.89563719836907	0.2706058075720515	31159	176.39634614037368	35.23795750038862	0.6897809590384175	52265
1831	Female-lethal(2)D homolog	13.735218700886662	37.200949745056114	-0.4137175743410607	9529	23.66417630525845	337.8959521073217	-1.1379997653346883	2371
1832	RuvB-like helicase	71.10338771731887	209.11490503733418	-0.4645011911252868	9035	62.91551262571147	74.11282992177522	-0.0701078481283176	16291
1833	myb-related transcription factor, partner of profilin	170.97982544009662	6.129083179768305	1.3824438218573842	59010	284.84572676113646	2.441686423979314	1.919360405408693	59680
1834	Ferritin	36.76534096510221	288.0349600072707	-0.8838569656107692	3189	8.077016290063888	80.28108276915097	-0.9520463654900582	3735
1839	Cystatin domain-containing protein	362.7396205318355	9.319962497494362	1.547112490311046	59469	104.22313863439891	1.220843211989657	1.6755933528208262	59416
1842	PRA1 family protein	58.96671930434776	38.22762628871115	0.1843182606034683	29900	81.92737476067178	241.74390758230516	-0.46645042163763806	10679
1841	BHLH domain-containing protein	106.56624764443109	263.5026525672777	-0.39075401281744937	9778	28.812962849990328	23.055140095463035	0.09319724836606375	34355
1840	Perilipin	0.0	0.0	0.0	20792	0.0	408.39748182306994	-2.6121451670179656	49
1838	AP-2 complex subunit alpha	112.48664590022553	101.8564360712277	0.04271328848187285	27694	104.45780593606382	111.65159291380269	-0.028658605571502533	16574
1836	MAP7 domain-containing protein 3	156.59320176309552	34.35762084885501	0.6490544445893033	50341	194.46219698679948	60.696361947374484	0.500803220190595	44209
1835	DNA helicase	106.09257631425888	64.46573639448931	0.21374530904323394	30180	23.61724284492547	230.85877753428224	-0.9739841318193013	3613
1837	testis development-related protein	50.382158279157764	84.6856130072601	-0.22209556547018278	12358	29.379835414923537	255.8048876818483	-0.9270178685479775	3860
1850	Ferritin	215.91505944508884	173.93633229742625	0.09340968729180006	29179	51.24952710471639	4.883372847958628	0.9484559922522812	56391
1843	Septin	219.76323608279552	164.33174490240845	0.12557050230443692	29403	42.06223241495258	14.560467041477418	0.44207391255877365	43837
1844	NA_BLAST	356.9968901391354	10.96283963927796	1.4760449729166134	59311	109.32499171879782	3.662529635968971	1.3740522982323418	58751
1845	DUF4573 domain-containing protein	178.0250368707866	5.781532758243357	1.4215859078851212	59157	282.3905026600717	3.662529635968971	1.7837636862430006	59564
1846	RNA-binding protein with serine-rich domain 1	43.21854546163666	133.3547533029618	-0.48264858317393877	8832	83.62799245547143	160.21636688619355	-0.27989509115637123	13872
1847	M20_dimer domain-containing protein	73.76755048671443	164.75819556885472	-0.34576185774698853	10599	46.738013315417206	131.42842409786164	-0.4431168696935208	10880
1848	tRNA (adenine(58)-N(1))-methyltransferase non-catalytic subunit TRM6	0.0	30.29786547731658	-1.495514719558161	667	2.881296284999033	374.0986056699901	-1.985168653204927	262
1849	AAA domain-containing protein	45.23143482061332	307.81241123267546	-0.8247573741568544	3694	5.762592569998066	54.745834177252135	-0.9160991955890173	4154
1856	PHD-type domain-containing protein	0.0	0.0	0.0	20792	0.0	406.51931912845237	-2.610148202013427	51
1859	E3 ubiquitin-protein ligase TRIM39-like	0.0	404.40864017794723	-2.6078930002563956	48	0.0	1.220843211989657	-0.3465178991287246	12224
1858	Tropomyosin 1	5.446726925622221	0.0	0.8093392744910598	54018	15.610626745361056	384.90689157310004	-1.3660965149433746	1312
1857	BTB/POZ domain-containing protein 16	148.8377135771144	5.607757547480883	1.3555670379487026	58918	306.69195172076286	2.441686423979314	1.951344837859541	59712
1851	Asparaginyl endopeptidase	33.33156918130444	81.82630939013919	-0.3824746562831985	9846	44.943528699951614	256.29156726629714	-0.7482012042415365	5967
1855	CRAL-TRIO domain-containing protein	56.598560002029984	23.821231876023326	0.3655882942380254	31900	179.03930408277034	159.96021973648368	0.0486487693061742	33267
1854	F-box domain-containing protein	56.30249075210443	167.7123741518168	-0.4689734371984252	9000	28.246090285057118	164.09662159941598	-0.751670369948017	5951
1853	eukaryotic translation initiation factor 4E type 3	57.54577109667888	208.70442909180773	-0.5541120727442586	7172	15.587160015194565	129.96424109364756	-0.897380696362885	4252
1852	FHA domain-containing protein	271.5071418762066	33.836295216567585	0.8933459264875928	55665	133.15343513522168	21.795874811016894	0.7697455344258658	54010
1860	ABI family, member 3 (NESH) binding protein a	0.0	410.49077255463385	-2.614360100851967	47	0.0	1.220843211989657	-0.3465178991287246	12224
1871	Ubiquitin carboxyl-terminal hydrolase	51.27023446323888	58.857978847008425	-0.058867600275454686	14467	68.63117173537654	238.0685705888507	-0.5357187814368753	8958
1870	D-3-phosphoglycerate dehydrogenase	4.262647274463332	181.6293923740568	-1.5403664114910505	597	8.643888854997098	213.84381671134003	-1.3478706625084638	1384
1865	ATP-dependent RNA helicase DDX1	117.45970149567553	147.76114771564963	-0.09891888641410017	14021	128.0985155111558	35.23795750038862	0.5517575370736372	46751
1872	Endotoxin_N domain-containing protein	0.0	0.0	0.0	20792	0.0	405.0551361242383	-2.608585008179981	52
1873	Cyclin-dependent kinase inhibitor 1B	45.17223412719777	352.3588706328372	-0.883835109022926	3190	14.383014694828674	2.441686423979314	0.650270156185345	51589
1868	RNA helicase	22.556516716891107	125.15634231496361	-0.7287980167975509	4752	3.4716355800987335	255.2116049866479	-1.7581323939156044	469
1869	PCI domain-containing protein	72.52427014213998	145.53401941757707	-0.29950774037581246	11464	65.15953615527782	138.12592285301028	-0.32281560640850504	13597
1864	protein FAM107B isoform X1	45.34983620744443	140.6842882371476	-0.4852734890412108	8813	10.93484584489643	213.8310093538545	-1.2552801550607477	1771
1867	zinc-binding protein A33-like	21.194834985485553	372.1832726613236	-1.2256702484867776	1355	4.6053807099651545	6.078601344977294	-0.10134233964319923	15884
1863	Bms1-type G domain-containing protein	84.12813231437109	119.20103434595777	-0.14983509963830002	13264	76.23518238117319	138.44610679014767	-0.2565912172441479	14114
1862	Protein NDRG2	83.83212884729332	81.55765921353556	0.011802994928851203	26682	53.657817745448185	199.09123930758017	-0.5635757859567361	8234
1861	coiled-coil domain-containing protein 61 isoform X1	22.201312556397774	193.25538341454507	-0.9228605085633211	2903	8.66735558516359	180.89385734510478	-1.2745103398209559	1670
1866	Nucleoside diphosphate kinase	49.316480014829985	315.0001203979384	-0.7979769964848066	3904	21.30281912485965	32.87311522132227	-0.18149537711740724	15134
1878	Lysosomal-associated transmembrane protein 4B	55.9472865916111	166.3381471866368	-0.46812192028393984	9003	50.753054730282656	143.21421342073685	-0.4450720763871835	10862
1880	60S ribosomal export protein NMD3	49.73095065158665	101.93533631614903	-0.30729148713635684	11351	113.17209498156039	149.31842948068515	-0.11945225948864734	15687
1879	RING-type domain-containing protein	0.0	422.3234616074019	-2.626672338788845	44	0.0	1.2080358545041616	-0.3440061212704231	12833
1881	cysteine-rich tail protein 1	0.0	0.0	0.0	20792	0.0	403.1298882505464	-2.606520970765048	53
1877	Histone deacetylase	32.38429230380777	197.56781424176728	-0.7743666810023465	4189	23.64070957509196	154.2914538310422	-0.7994943458274089	5143
1876	transmembrane protein 51	2.782564156226666	392.9714257094636	-2.017678421248463	202	0.0	1.2080358545041616	-0.3440061212704231	12833
1875	Ubiquitin-activating enzyme E1	183.6491685281122	57.83130230335338	0.49673889423391615	40879	96.2165225348345	105.5601842113399	-0.03985488042676649	16523
1874	unconventional myosin-Ib isoform X3	264.99467090340886	70.5948195742576	0.5699913368424157	41304	74.29989738470866	41.20129262799645	0.251468630734126	35735
1882	Vasohibin 2	185.12944899489216	104.0046641243789	0.24860650158833322	30713	149.6162062484513	17.053382895398713	0.921313111075174	56118
1883	RNA helicase	128.88602737050775	154.93288215999274	-0.07937527228712461	14213	83.51065880463898	64.28204743843048	0.11211772054938932	34457
1884	Synaptosomal-associated protein	78.91820816241109	287.15010923253857	-0.5569730504936536	6724	23.00343681965928	24.2503685924817	-0.021994293533879744	16601
1885	Rho-GAP domain-containing protein	34.93005368637221	190.08047881773882	-0.7257584547624465	4776	68.60770500521006	122.79287011153554	-0.25003831695165984	14172
1886	E3 ubiquitin-protein ligase TRIM56-like	1.3616817314055552	53.07644608876506	-1.3597867718219827	936	5.195720005064855	341.2511051636388	-1.7422530761517239	494
1887	hypothetical protein	151.14667218601662	1.295326720258651	1.821417945328987	59782	314.65163435999426	0.0	2.499208042330217	59941
1888	Vertnin	0.0	132.40697700422808	-2.1251785431877317	160	0.0	268.51280674367916	-2.4305794068732713	95
1889	Ras-related protein Rab-5C	8.46609385551111	230.0458572140747	-1.387527379627179	877	5.195720005064855	160.25478895865007	-1.415420838176227	1149
1890	Fructose-bisphosphatase	5.624329005868887	201.28001919178075	-1.4848110920554871	693	5.786059300164555	187.56159713441485	-1.443835597626971	1078
1891	4F5 domain-containing protein	78.50386909134998	82.3476350224266	-0.020505016987241855	14847	134.9009862903543	133.51150451224706	0.004463178295722822	32963
1895	Annexin	36.41013680460888	361.3472574297264	-0.9861356821685344	2487	9.210761419930309	2.4288790664938187	0.4739059605747201	44063
1896	aromatic-L-amino-acid decarboxylase	113.01958370666107	2.4168782297548272	1.52334994928558	59405	316.9389203089562	1.2080358545041616	2.15833757380633	59828
1894	protein CDV3 homolog isoform X1	49.37574649109332	17.518373485492546	0.43461865590979964	40446	122.35938967132421	225.93698261386712	-0.26473306411270037	14019
1892	Folylpolyglutamate synthase	26.523160524276662	249.34893361027372	-0.9588474427224871	2663	21.94009188029233	103.336222864614	-0.6578399575105149	7394
1893	DNA-(apurinic or apyrimidinic site) lyase	1.3616817314055552	120.76501124282004	-1.7123011430389055	415	0.0	278.9752939946808	-2.4471197093594386	87
1897	Tuftelin-interacting protein 11	54.76320694045221	262.74462620022626	-0.6748358775693315	5252	30.56051400512294	60.82443552222942	-0.2920160921369238	13767
1898	DIS3-like exonuclease 2	1.3616817314055552	1.295326720258651	0.012376857755000597	26775	12.705863730195532	385.4704153024618	-1.4502098442954343	1068
1899	Nanos-type domain-containing protein	4.203446581047777	385.54701580943663	-1.870911224390021	280	2.881296284999033	1.220843211989657	0.2424588974450243	35531
1900	MBD domain-containing protein	80.39835706349552	158.20266172264016	-0.2913346852480052	11548	95.72005016040076	83.89238297517795	0.05664778844971212	33397
1901	Protein-serine/threonine phosphatase	22.319713943228884	93.1366994509421	-0.6060357485921263	6319	19.62566816022651	268.4231552412807	-1.1160268916504343	2562
1902	Endonuclease/exonuclease/phosphatase family domain-containing protein 1	0.0	81.92118435598033	-1.9186654964559957	255	0.0	318.5289563627986	-2.50451022092556	72
1903	AP complex subunit sigma	2.782564156226666	239.01826929004412	-1.8024579969918095	334	1.157211860032911	156.65629611010857	-1.8638185199624224	351
1910	Protein regulator of cytokinesis 1	0.0	0.0	0.0	20792	2.314423720065822	395.6127186163261	-2.07795860871023	217
1914	S-adenosylmethionine sensor upstream of mTORC1	19.12274493309333	13.553493079795262	0.14071997859322066	29515	59.39694358527976	315.5493609244285	-0.7194264795613876	6212
1913	Coatomer subunit zeta	49.25727932141443	160.73038963915593	-0.5075926584927846	8578	39.81820888538623	159.09798253408786	-0.5935319153829981	7952
1912	28S ribosomal protein S35, mitochondrial	8.347692468679998	259.6486218483414	-1.4453510169561785	764	2.314423720065822	128.7177831666869	-1.59259148973639	726
1911	zinc-binding protein A33-like	9.709374200085552	237.549167359023	-1.3478138113485743	966	5.172253274898365	148.05916419623895	-1.38291494294381	1236
1907	Protein phosphatase 1 regulatory subunit	1.3616817314055552	11.563065516486715	-0.7258742544699014	4775	9.8245674451965	375.81893582391405	-1.5417221679813764	855
1909	Oxysterol-binding protein	72.99794147231219	111.60284923516835	-0.1823297413979067	12758	96.33385618566695	134.80919186914969	-0.14466523530607384	15502
1908	Sorting nexin-17	0.0	1.295326720258651	-0.36084451240328497	10272	1.157211860032911	395.5102597564421	-2.2643616299175453	139
1906	NACHT, LRR and PYD domains-containing protein 3-like	234.8603996464788	38.74895192099857	0.7733293481814624	53628	185.89237936323934	6.1042160599482855	1.4200754320156619	58886
1904	golgin-45	26.582361217692217	238.0385435494708	-0.9378364923302509	2798	23.66417630525845	110.57163063415348	-0.6554871642290376	7414
1905	phosphatidylinositol transfer protein alpha isoform-like	20.721229438161103	54.1031226324201	-0.4042918075208437	9633	40.40854818048593	285.3228498468535	-0.8397660040218611	4897
1921	Autophagy-related protein	92.59429195272998	57.231076426144625	0.20609454487170187	30055	178.26123094633874	97.19358473220923	0.26140325928636154	35810
1919	ORM1-like protein	58.5522486675911	66.97748959008527	-0.05746695713674081	14481	54.27162377071437	225.78329432404118	-0.6131088362201893	7757
1922	Tetraspanin	6.808408657027775	1.1215515094961765	0.5659089537380089	41276	31.741192595322342	359.5381386285126	-1.0418567177391516	2968
1920	immunoglobulin-binding protein 1	11.130256624906664	215.81323801214933	-1.2522158066892948	1256	21.326285855026143	154.3554906184697	-0.8425101258843827	4889
1915	Clat_adaptor_s domain-containing protein	232.96584589148546	32.96741916275521	0.8380899136258294	55176	165.20336626364588	26.768899161373987	0.777081152271615	54046
1918	Metalloproteinase inhibitor 2	111.42096763589775	24.769008174757026	0.6397496157757518	50282	99.33248612149842	178.92604314808878	-0.25365245556555593	14134
1916	2-phospho-D-glycerate hydro-lyase	98.04108466119997	13.205942658270313	0.8433453306071117	55193	318.61607127358934	0.0	2.5046286088458167	59942
1917	Myosin light chain kinase, smooth muscle	0.0	66.37726371287651	-1.828513369682669	315	0.0	329.4140864108216	-2.5190585541449613	69
1923	Peroxin-19	160.97425042438996	131.19055052889078	0.0882455675397302	29153	85.84854925487129	49.87526868677901	0.23225585238171337	35407
1924	XRCC1_N domain-containing protein	64.47258114053776	178.23278840372865	-0.43735799880402015	9325	32.30806516025555	128.70497580920141	-0.5904072314393289	7977
1925	BCLAF1 and THRAP3 family member 3	84.60180364454331	104.4311147908252	-0.09048588318442556	14091	180.00878210147135	50.92961625145722	0.5422845330164264	46714
1926	Calcyclin-binding protein	42.27133436698776	10.615289217753013	0.5711702597397396	44655	106.74876292596315	248.94089327938815	-0.365425024957513	11739
1927	G_PROTEIN_RECEP_F1_2 domain-containing protein	1.420882424821111	387.72719330442743	-2.20567122510446	138	0.0	2.441686423979314	-0.5367712987227418	8707
1928	NifU_N domain-containing protein	234.14979397694884	98.64958203258183	0.37286912113380394	31953	116.811668713762	0.0	2.0711883074886477	59786
1934	RING-type domain-containing protein	4.203446581047777	264.30860309708856	-1.7074602325488273	423	9.234228150096799	116.59900254918878	-1.060348543753245	2886
1938	NA_BLAST	312.0023896578799	10.441514006990538	1.4370641566321565	59221	137.52414854352196	4.883372847958628	1.3718991175178408	58747
1937	Cyclin N-terminal domain-containing protein	0.0	269.56881022304447	-2.4322777319189433	78	1.7240844249661218	121.41833860971994	-1.6526259180853111	621
1936	Receptor expression-enhancing protein	242.4974864456288	114.98347848457668	0.3220983528535613	31504	89.7227902887378	1.220843211989657	1.6111984998756432	59304
1935	WD_REPEATS_REGION domain-containing protein	1.3616817314055552	48.33756459509655	-1.3199563378447414	1042	2.314423720065822	341.7505921055731	-2.014570185329645	245
1932	Nuclear distribution protein C homolog	36.52853819143999	255.33619102111916	-0.8344482785723306	3603	30.58398073528943	78.89374390984987	-0.40304590706788074	11390
1933	Aldedh domain-containing protein	22.142111862982215	190.064504096819	-0.9167770229352057	2933	32.28459843008906	154.44514212086816	-0.6693338326076365	6615
1931	BTB domain-containing protein	68.61682702816998	104.87354017819129	-0.18207320989954648	12762	39.77127542505325	194.09260024225208	-0.6798864996934705	6540
1930	WD_REPEATS_REGION domain-containing protein	68.2024221742611	138.10960951755013	-0.3032358359557849	11405	91.18506964093507	111.76685913117214	-0.08752089619210639	16123
1929	cilia- and flagella-associated protein 221	109.05293989927551	5.781532758243357	1.2102737846125302	58286	294.50235605423006	10.88513004802295	1.3955570097070766	58832
1946	leucine-rich repeat domain-containing protein	53.460725902462215	225.52770173425037	-0.6190378931025041	6208	19.035328865126807	99.4943902238481	-0.7003453438899252	6333
1951	coiled-coil domain-containing protein 183	118.5847120191144	2.590653440517302	1.5225021717074556	59404	312.7361450527588	0.0	2.4965645559711866	59938
1950	Eukaryotic translation initiation factor 3 subunit L	76.37251256269442	102.96201285980408	-0.1282879793156128	13637	101.05657054646454	123.89844710615574	-0.08771606826939801	16117
1949	Protein-L-isoaspartate O-methyltransferase	98.10021957176775	52.744870388159924	0.2657375968597756	31122	168.41319677097573	104.51864400414718	0.20561803597150163	35235
1948	ADP-ribosylation factor-like protein 4D	1.3616817314055552	6.129083179768305	-0.47981231178764505	8865	9.234228150096799	376.4378332340854	-1.5667903359794428	775
1947	NF-kappa-B inhibitor-interacting Ras-like protein 1	32.206690223561104	269.5368607812049	-0.9110008555460548	2999	20.14560726482674	73.09690442955348	-0.5445799028573343	8369
1940	Bardet-Biedl syndrome 2 protein homolog	16.63618424394444	11.657940482327856	0.14404157793166503	29539	21.373219315359123	345.5197248522936	-1.1899994810200905	2111
1945	Methionine--tRNA ligase, cytoplasmic	59.67712762533443	169.1025758379166	-0.44768587644178115	9215	57.696325890480125	119.0406889731681	-0.3107175620527125	13635
1944	Arm_2 domain-containing protein	0.0	0.0	0.0	20792	0.0	391.5531608983067	-2.593898478715472	54
1943	Vesicle-fusing ATPase	132.02379568722773	119.89613518900767	0.04151691824408451	27675	94.6567052210338	69.16542028638911	0.13459228709778934	34648
1942	MSP domain-containing protein	126.75460505900442	120.65416155605908	0.02124959381985234	26948	58.78313756001356	109.20990648982337	-0.2656419298034464	14013
1941	Arf-GAP domain-containing protein	46.00110961786332	189.5431784645316	-0.6078852944139933	6300	24.774454704958384	139.91028979436174	-0.7377532221297305	6076
1939	Importin N-terminal domain-containing protein	101.00111933197776	129.73742331878947	-0.10779498366440235	13909	80.20329033570566	101.85923250291444	-0.10266965235983137	15812
1952	Kit ligand	1.420882424821111	372.7675238176125	-2.188627865848562	144	0.0	9.753938338431762	-1.0315675419648307	3021
1953	Protein kinase domain-containing protein	64.88698599444666	95.45870271485578	-0.16554177557899652	13060	27.63228425979093	215.97812655566742	-0.8795599580140252	4361
1954	Proteasome activator complex subunit 3	39.54797090417665	0.0	1.6079691261879137	59568	99.82895849593217	264.5557078855438	-0.42057035942727605	11209
1955	Palmitoyltransferase	44.876230660119994	126.18301885861864	-0.44284140167674113	9290	28.293023745390098	196.61113081114436	-0.8290471997343773	4962
1956	Zgc:112980	213.25115980708438	18.46614978422625	1.0416431207961983	57317	215.2018145876634	17.040575537913217	1.0786089462085142	57533
1957	LysM domain-containing protein	25.339080873117773	350.16271841692657	-1.1249077865439046	1765	2.881296284999033	10.923552120479437	-0.48742885786689527	10461
1958	Spindle assembly abnormal protein 6 homolog	13.91282078113333	164.77417028977456	-1.0459570642797402	2139	19.082262325459787	192.99983060511738	-0.9849887149475832	3380
1959	Si:ch211-116o3.5	15.511305286201107	269.395035012282	-1.2142173054623804	1412	6.352931865097766	100.97138058554768	-1.1420177575722836	2360
1960	Mitogen-activated protein kinase	16.75458563077555	186.82667397601122	-1.0244467272305329	2254	11.525185139996132	184.72288262838518	-1.1710812617111432	2182
1965	Component 3 of promoter of RISC	181.51781199945663	101.84046135030789	0.24914123761026086	30723	57.649392430147145	78.88093655236437	-0.13417963058637095	15566
1966	Tubulin alpha chain	192.70753244916995	15.275270466500192	1.0756182943697072	57505	236.71583428402147	9.766745695917256	1.343973655707561	58656
1964	coiled-coil domain-containing protein 175	141.97010422667105	3.5384297392510042	1.4983396173869794	59363	285.86213824017045	16.963731393000245	1.2032766787299511	58128
1961	Syndecan	5.446726925622221	0.0	0.8093392744910598	54018	17.311244440160685	368.88224152740855	-1.3053456206903309	1548
1962	ASCH domain-containing protein	56.598560002029984	142.67471580045614	-0.396968720798231	9698	92.93262079606768	109.4276315670768	-0.07026131791976764	16290
1963	Small monomeric GTPase	65.41985801803443	145.02866850620944	-0.342140182420762	10637	58.83007102034655	137.07157528833204	-0.3631847614735178	11755
1973	Rho guanine nucleotide exchange factor 3	51.743905793411095	0.0	1.7221722870372111	59709	164.53895573710923	188.09084304218774	-0.05777028687847879	16398
1978	Integrator complex subunit 14	33.03556571422666	164.1899191334856	-0.6860505670482704	5176	65.72640872021103	139.79502357699226	-0.3242895535371436	13579
1977	RNA pseudouridylate synthase domain-containing protein 2	12.669540436558886	201.97512003483064	-1.1716888928697773	1568	22.483497715059052	154.2786464735567	-0.8203489540100246	5050
1976	zf-4CXXC_R1 domain-containing protein	23.977399141712215	40.99205493999092	-0.22561991399269124	12324	6.329465134931276	320.68888092209704	-1.6423637665906705	634
1975	phosphoglucomutase-2	91.64708085808107	60.84840641031697	0.17550322598490978	29811	219.2131849615914	48.56477397239088	0.6476701881702508	49790
1974	Cystatin domain-containing protein	96.67940292979442	1.1215515094961765	1.6631494157609168	59649	327.80336596335314	0.0	2.5169362547677334	59943
1972	Mothers against decapentaplegic homolog	100.76431655831553	137.91985958586784	-0.13516881541804965	13568	57.03558640488095	112.83401405333586	-0.2925776733482304	13763
1971	caprin-1 isoform X1	256.94311346750214	17.439473240571214	1.1457754271971772	57938	155.7542665011132	8.533095126442104	1.2159854435177964	58181
1970	2-phosphoxylose phosphatase 1	73.5307477130522	158.10778675679902	-0.32935595638357906	10755	115.48651870162621	52.16326682093237	0.3406640062192296	39128
1969	Clathrin_bdg domain-containing protein	155.58678997503108	60.07440532234573	0.40889587420905327	40336	140.04977283508617	72.80233520738709	0.28130228733243895	35895
1968	zinc transporter 1	192.9442694399844	77.76655401860076	0.39133510602153865	40157	133.67337423982192	27.95132030090716	0.6676133673467368	52181
1967	Krueppel-like factor 6	142.91718375562442	141.12671362451368	0.0054369379019021365	26633	35.70930054985482	93.4542109513273	-0.41044521473638657	11340
1984	la-related protein 1B isoform X4	98.21868674144663	1.1215515094961765	1.6699398938789627	59657	313.53768491935693	2.441686423979314	1.960901387217713	59717
1988	ADAD1 protein (Fragment)	48.78367377408999	143.9700425207148	-0.4641913241785604	9044	76.14131546050723	131.15946959066622	-0.23381124653449856	14325
1987	NAD(P)H-hydrate epimerase	290.6297552436044	88.90316886864119	0.5110568335292416	41003	48.935103384650574	8.507480411471114	0.7203405140725618	53064
1986	Suppressor of cytokine signaling 5	15.392903899369996	251.49716166342492	-1.1876006076410186	1507	19.60220143006002	99.58404172624657	-0.6886154537056149	6448
1985	Cleavage and polyadenylation specificity factor subunit 4	37.771818536014436	147.5084722599658	-0.5832350589874298	6522	42.699505170385265	166.33339030362734	-0.5831060910032859	8077
1989	Nop domain-containing protein	24.155001221958887	285.01785590030715	-1.055768803926095	2093	4.038508145031944	76.55451634575454	-1.1873051288334042	2123
1983	CS domain-containing protein	50.08615481207999	240.31359601030275	-0.6742785763373115	5264	34.008682855055184	74.01037106189125	-0.3309455423927352	13375
1981	Cyclin N-terminal domain-containing protein	10.952654544659996	264.98772921921864	-1.3473972341198455	967	21.326285855026143	92.37424867167809	-0.6214106393837296	7711
1980	protein catecholamines up	32.14748953014555	217.0136897665669	-0.8180331230722926	3768	24.774454704958384	122.98498047381798	-0.6821795920265548	6521
1979	Heat shock protein 70	274.4672423298322	70.86346975086121	0.5835617791528016	45444	96.73646163943474	1.220843211989657	1.64353871305182	59359
1982	UBC core domain-containing protein	161.6254580519611	119.80126022316654	0.12911706785155674	29429	53.56395082478222	82.49223675839137	-0.18474028711651627	15108
1995	exosome complex component RRP41	131.6686573095822	91.7464977648423	0.15547081478649663	29628	109.34845844896431	91.08936867226095	0.0785567748813452	33543
1997	digestive cysteine proteinase 1	1.3616817314055552	0.0	0.37322137015828555	35569	3.4481688499322436	384.45034555937247	-1.9377871749000781	296
1996	transmembrane protein 106C	50.50055966598888	319.280601783321	-0.7937186872184847	3927	28.17569009455765	0.0	1.4650211372354502	59002
1994	Ubiquitin carboxyl-terminal hydrolase	73.47148123678888	183.9354209170507	-0.3950301080612771	9720	23.59377611475898	119.00226690071162	-0.6883642349648963	6452
1993	Chloride intracellular channel protein	37.357413682105545	170.57167776893772	-0.6505962817796395	5789	46.714546585250716	142.26232471594258	-0.47748119293771685	10599
1992	zinc-binding protein A33-like	1.420882424821111	0.0	0.383973697541133	39666	0.0	385.48322265994733	-2.5871306458239327	55
1991	Hydrogen voltage-gated channel 1	7.045211430689999	152.4211289643968	-1.280347712239421	1172	5.195720005064855	219.6406561916364	-1.5515937574002994	813
1990	Nucleosome assembly protein 1-like 1	100.17230962415998	82.94786089963537	0.08105203022220109	29107	113.10169479106091	111.88212534854159	0.00466691745421262	32968
2004	Sorting nexin-1	28.772918439763327	14.32749416776649	0.2883502481655152	31284	65.27686980611027	281.67312756837	-0.6299225351628231	7666
[truncated: 58,008 more rows]
